# Supplementary material for: 3-Cyclo­hexyl­sulfonyl-5-isopropyl-2-methyl-1-benzofuran
Source: Acta Crystallogr Sect E Struct Rep Online. 2011 Mar 2;67(Pt 4):o749. doi: 10.1107/S1600536811007215 (PMC3100029; doi:10.1107/S1600536811007215)
Supplement: Supplementary file 1 [file e-67-0o749-sup1.cif]

##############################################################################
###                                                                        ###
###        Electronic paper (Acta Crystallographica Section E)             ###
###                                                                        ###
##############################################################################
#                                                                            #
# This CIF contains the data in a paper accepted for publication in Acta     #
# Crystallographica Section E. It conforms to the requirements of Notes      #
# for Authors for Section E, and has been peer reviewed under the auspices   #
# of the IUCr Commission on Journals.                                        #
#                                                                            #
# Full details of the Crystallographic Information File format               #
# are given in the paper "The Crystallographic Information File (CIF):       #
# a New Standard Archive File for Crystallography" by S. R. Hall, F. H.      #
# Allen and I. D. Brown [Acta Cryst. (1991), A47, 655-685].                  #
#                                                                            #
# The current version of the core CIF dictionary is obtainable from          #
# ftp://ftp.iucr.org/pub/cif_core.dic. The current version number is 2.4.    #
#                                                                            #
# Software is freely available for graphical display of the structure(s) in  #
# this CIF.  For information consult the CIF home page http://www.iucr.org/  #
# cif/home.html                                                              #
#                                                                            #
# This file may be used for bona fide research purposes within the           #
# scientific community so long as proper attribution is given to the journal # 
# article from which it was obtained.                                        #
#                                                                            #
##############################################################################
                                             
data_global
_audit_creation_method     'form.cif (version 2.0)'
_journal_data_validation_number     ?
_journal_date_recd_electronic     2011-02-17
_journal_date_accepted     2011-02-25
_journal_name_full     'Acta Crystallographica, Section E'
_journal_year     2011
_journal_volume     67
_journal_issue      4
_journal_page_first     o773
_journal_page_last     o773
_journal_paper_category     QO
_journal_coeditor_code     RK2267
_publ_contact_author_name     'Prof. Uk Lee'
_publ_contact_author_address
;
 Department of Chemistry, Pukyong National University, 599-1 Daeyeon 3-dong
 Nam-gu, Busan 608-737, Republic of Korea
;
_publ_contact_author_email     'uklee@pknu.ac.kr'
_publ_contact_author_fax     '+82-51-629-5583'
_publ_contact_author_phone     '+82-51-629-5596'
_publ_section_title
;
3-Cyclohexylsulfonyl-5-isopropyl-2-methyl-1-benzofuran
;
loop_
    _publ_author_name
    _publ_author_address
    'Choi, Hong Dae'
;
 Department of Chemistry, Dongeui University, San 24 Kaya-dong Busanjin-gu,
 Busan 614-714, Republic of Korea
;
    'Seo, Pil Ja'
;
 Department of Chemistry, Dongeui University, San 24 Kaya-dong Busanjin-gu,
 Busan 614-714, Republic of Korea
;
    'Son, Byeng Wha'
;
 Department of Chemistry, Pukyong National University, 599-1 Daeyeon 3-dong
 Nam-gu, Busan 608-737, Republic of Korea
;
    'Lee^*^, Uk'
;
 Department of Chemistry, Pukyong National University, 599-1 Daeyeon 3-dong
 Nam-gu, Busan 608-737, Republic of Korea
;
data_I
_chemical_name_systematic
;
3-Cyclohexylsulfonyl-5-isopropyl-2-methyl-1-benzofuran
;
_chemical_name_common     ?
_chemical_formula_moiety     'C18 H24 O3 S'
_chemical_formula_sum     'C18 H24 O3 S'
_chemical_formula_iupac     'C18 H24 O3 S'
_chemical_formula_weight     320.44
_chemical_melting_point_gt     467
_chemical_melting_point_lt     468
_symmetry_cell_setting     monoclinic
_symmetry_space_group_name_H-M     'P 21/c'
_symmetry_space_group_name_Hall     '-P 2ybc'
loop_
    _symmetry_equiv_pos_as_xyz
    'x, y, z'
    '-x, y+1/2, -z+1/2'
    '-x, -y, -z'
    'x, -y-1/2, z-1/2'
_cell_length_a     5.71170(10)
_cell_length_b     23.5045(4)
_cell_length_c     12.7980(2)
_cell_angle_alpha     90.00
_cell_angle_beta     102.0800(10)
_cell_angle_gamma     90.00
_cell_volume     1680.09(5)
_cell_formula_units_Z     4
_cell_measurement_reflns_used     7210
_cell_measurement_theta_min     2.38
_cell_measurement_theta_max     27.29
_cell_measurement_temperature     173(2)
_exptl_crystal_description     'block'
_exptl_crystal_colour     'colourless'
_exptl_crystal_size_max     0.26
_exptl_crystal_size_mid     0.25
_exptl_crystal_size_min     0.22
_exptl_crystal_density_diffrn     1.267
_exptl_crystal_density_meas     ?
_exptl_crystal_density_method     'not measured'
_exptl_crystal_F_000     688
_exptl_absorpt_coefficient_mu     0.203
_exptl_absorpt_correction_type     multi-scan
_exptl_absorpt_process_details     '(<i>SADABS</i>; Bruker, 2009)'
_exptl_absorpt_correction_T_min     0.9486
_exptl_absorpt_correction_T_max     0.9573
_exptl_special_details
;
;
_diffrn_ambient_temperature     173(2)
_diffrn_radiation_type     'MoK\a'
_diffrn_radiation_wavelength     0.71073
_diffrn_radiation_source     'rotating anode'
_diffrn_radiation_monochromator     'graphite multilayer'
_diffrn_measurement_device_type     'Bruker SMART APEXII CCD'
_diffrn_measurement_method     '\f and \w'
_diffrn_detector_area_resol_mean     10.0
_diffrn_reflns_number     15706
_diffrn_reflns_av_R_equivalents     0.0337
_diffrn_reflns_av_sigmaI/netI     0.0348
_diffrn_reflns_theta_min     1.73
_diffrn_reflns_theta_max     27.49
_diffrn_reflns_theta_full     27.49
_diffrn_measured_fraction_theta_max     0.998
_diffrn_measured_fraction_theta_full     0.998
_diffrn_reflns_limit_h_min     -7
_diffrn_reflns_limit_h_max     7
_diffrn_reflns_limit_k_min     -22
_diffrn_reflns_limit_k_max     30
_diffrn_reflns_limit_l_min     -16
_diffrn_reflns_limit_l_max     16
_diffrn_standards_number     0
_diffrn_standards_interval_count     ?
_diffrn_standards_interval_time     ?
_diffrn_standards_decay_%     ?
_refine_special_details
;
 Refinement of <i>F</i>^2^ against ALL reflections. The weighted
 <i>R</i>-factor w<i>R</i> and goodness of fit <i>S</i> are based on
 <i>F</i>^2^, conventional <i>R</i>-factors <i>R</i> are based on <i>F</i>,
 with <i>F</i> set to zero for negative <i>F</i>^2^. The threshold expression
 of <i>F</i>^2^ > 2\s(<i>F</i>^2^) is used only for calculating
 <i>R</i>-factors(gt) etc. and is not relevant to the choice of reflections
 for refinement. <i>R</i>-factors based  on <i>F</i>^2^ are statistically
 about twice as large as those based on <i>F</i>, and <i>R</i>-factors based
 on ALL data will be even larger.
;
_reflns_number_total     3870
_reflns_number_gt     3124
_reflns_threshold_expression     I>2\s(I)
_refine_ls_structure_factor_coef     Fsqd
_refine_ls_matrix_type     full
_refine_ls_R_factor_all     0.0542
_refine_ls_R_factor_gt     0.0432
_refine_ls_wR_factor_gt     0.1110
_refine_ls_wR_factor_ref     0.1179
_refine_ls_goodness_of_fit_ref     1.054
_refine_ls_restrained_S_all     1.054
_refine_ls_number_reflns     3870
_refine_ls_number_parameters     202
_refine_ls_number_restraints     0
_refine_ls_hydrogen_treatment     constr
_refine_ls_weighting_scheme     calc
_refine_ls_weighting_details
         'calc w=1/[\s^2^(Fo^2^)+(0.0595P)^2^+0.3753P] where P=(Fo^2^+2Fc^2^)/3'
_atom_sites_solution_hydrogens     geom
_atom_sites_solution_primary     direct
_atom_sites_solution_secondary     difmap
_refine_ls_shift/su_max     0.001
_refine_ls_shift/su_mean     0.000
_refine_diff_density_max     0.230
_refine_diff_density_min     -0.493
_refine_ls_extinction_method     none
_refine_ls_extinction_coef     ?
loop_
    _atom_type_symbol
    _atom_type_description
    _atom_type_scat_dispersion_real
    _atom_type_scat_dispersion_imag
    _atom_type_scat_source
    'C' 'C' 0.0033 0.0016
                         'International Tables Vol C Tables 4.2.6.8 and 6.1.1.4'
    'H' 'H' 0.0000 0.0000
                         'International Tables Vol C Tables 4.2.6.8 and 6.1.1.4'
    'O' 'O' 0.0106 0.0060
                         'International Tables Vol C Tables 4.2.6.8 and 6.1.1.4'
    'S' 'S' 0.1246 0.1234
                         'International Tables Vol C Tables 4.2.6.8 and 6.1.1.4'
_computing_data_collection     '<i>APEX2</i> (Bruker, 2009)'
_computing_cell_refinement     '<i>SAINT</i> (Bruker, 2009)'
_computing_data_reduction     '<i>SAINT</i> (Bruker, 2009)'
_computing_structure_solution     '<i>SHELXS97</i> (Sheldrick, 2008)'
_computing_structure_refinement     '<i>SHELXL97</i> (Sheldrick, 2008)'
_computing_molecular_graphics
        '<i>ORTEP-3</i> (Farrugia, 1997) and <i>DIAMOND</i> (Brandenburg, 1998)'
_computing_publication_material     '<i>SHELXL97</i> (Sheldrick, 2008)'
loop_
    _atom_site_type_symbol
    _atom_site_label
    _atom_site_fract_x
    _atom_site_fract_y
    _atom_site_fract_z
    _atom_site_U_iso_or_equiv
    _atom_site_adp_type
    _atom_site_calc_flag
    _atom_site_refinement_flags
    _atom_site_occupancy
    _atom_site_disorder_assembly
    _atom_site_disorder_group
    S S1 0.79640(7) 0.253935(16) 0.35223(3) 0.02755(13) Uani d . 1 . .
    O O1 0.8519(2) 0.14326(5) 0.58586(9) 0.0413(3) Uani d . 1 . .
    O O2 1.0380(2) 0.27516(5) 0.37375(10) 0.0411(3) Uani d . 1 . .
    O O3 0.6959(2) 0.23391(5) 0.24608(9) 0.0377(3) Uani d . 1 . .
    C C1 0.7751(3) 0.19902(6) 0.44030(12) 0.0296(3) Uani d . 1 . .
    C C2 0.5856(3) 0.15696(6) 0.42805(12) 0.0304(3) Uani d . 1 . .
    C C3 0.3829(3) 0.14321(7) 0.35150(13) 0.0327(4) Uani d . 1 . .
    H H3 0.3395 0.1653 0.2883 0.039 Uiso calc R 1 . .
    C C4 0.2436(3) 0.09669(7) 0.36817(14) 0.0367(4) Uani d . 1 . .
    C C5 0.3105(4) 0.06562(7) 0.46338(15) 0.0444(5) Uani d . 1 . .
    H H5 0.2137 0.0343 0.4750 0.053 Uiso calc R 1 . .
    C C6 0.5089(4) 0.07834(7) 0.54037(15) 0.0448(5) Uani d . 1 . .
    H H6 0.5514 0.0567 0.6042 0.054 Uiso calc R 1 . .
    C C7 0.6431(3) 0.12389(7) 0.52048(13) 0.0366(4) Uani d . 1 . .
    C C8 0.9275(3) 0.18916(7) 0.53575(13) 0.0353(4) Uani d . 1 . .
    C C9 0.0319(3) 0.07963(8) 0.28150(16) 0.0457(5) Uani d . 1 . .
    H H9 -0.0566 0.1152 0.2548 0.055 Uiso calc R 1 . .
    C C10 -0.1454(4) 0.03966(8) 0.31629(19) 0.0565(6) Uani d . 1 . .
    H H10A -0.0694 0.0026 0.3349 0.085 Uiso calc R 1 . .
    H H10B -0.2851 0.0349 0.2577 0.085 Uiso calc R 1 . .
    H H10C -0.1964 0.0556 0.3787 0.085 Uiso calc R 1 . .
    C C11 0.1175(4) 0.05314(12) 0.18821(17) 0.0678(7) Uani d . 1 . .
    H H11A 0.2218 0.0800 0.1612 0.102 Uiso calc R 1 . .
    H H11B -0.0208 0.0440 0.1312 0.102 Uiso calc R 1 . .
    H H11C 0.2068 0.0182 0.2119 0.102 Uiso calc R 1 . .
    C C12 1.1480(3) 0.21675(9) 0.59454(15) 0.0477(5) Uani d . 1 . .
    H H12A 1.2862 0.1926 0.5913 0.072 Uiso calc R 1 . .
    H H12B 1.1371 0.2222 0.6693 0.072 Uiso calc R 1 . .
    H H12C 1.1672 0.2538 0.5621 0.072 Uiso calc R 1 . .
    C C13 0.6056(3) 0.30757(6) 0.38532(12) 0.0258(3) Uani d . 1 . .
    H H13 0.4401 0.2915 0.3746 0.031 Uiso calc R 1 . .
    C C14 0.6805(3) 0.32676(7) 0.50149(12) 0.0368(4) Uani d . 1 . .
    H H14A 0.6821 0.2937 0.5496 0.044 Uiso calc R 1 . .
    H H14B 0.8441 0.3430 0.5144 0.044 Uiso calc R 1 . .
    C C15 0.5051(4) 0.37148(8) 0.52512(15) 0.0466(5) Uani d . 1 . .
    H H15A 0.3454 0.3539 0.5191 0.056 Uiso calc R 1 . .
    H H15B 0.5590 0.3852 0.5994 0.056 Uiso calc R 1 . .
    C C16 0.4846(4) 0.42147(8) 0.44964(18) 0.0556(5) Uani d . 1 . .
    H H16A 0.6385 0.4423 0.4624 0.067 Uiso calc R 1 . .
    H H16B 0.3596 0.4478 0.4637 0.067 Uiso calc R 1 . .
    C C17 0.4210(4) 0.40189(8) 0.33352(16) 0.0510(5) Uani d . 1 . .
    H H17A 0.2583 0.3852 0.3185 0.061 Uiso calc R 1 . .
    H H17B 0.4198 0.4351 0.2859 0.061 Uiso calc R 1 . .
    C C18 0.5991(3) 0.35795(7) 0.30975(13) 0.0369(4) Uani d . 1 . .
    H H18A 0.7604 0.3752 0.3195 0.044 Uiso calc R 1 . .
    H H18B 0.5505 0.3449 0.2348 0.044 Uiso calc R 1 . .
loop_
    _atom_site_aniso_label
    _atom_site_aniso_U_11
    _atom_site_aniso_U_22
    _atom_site_aniso_U_33
    _atom_site_aniso_U_12
    _atom_site_aniso_U_13
    _atom_site_aniso_U_23
    S1 0.0263(2) 0.0315(2) 0.0264(2) -0.00097(14) 0.00923(16) -0.00148(14)
    O1 0.0547(8) 0.0371(7) 0.0309(6) 0.0125(6) 0.0067(6) 0.0045(5)
    O2 0.0258(6) 0.0519(7) 0.0481(7) -0.0035(5) 0.0136(5) -0.0003(6)
    O3 0.0509(8) 0.0380(6) 0.0257(6) -0.0039(5) 0.0114(5) -0.0038(5)
    C1 0.0311(8) 0.0296(8) 0.0290(8) 0.0061(6) 0.0079(7) -0.0002(6)
    C2 0.0386(9) 0.0239(8) 0.0316(8) 0.0059(6) 0.0137(7) 0.0014(6)
    C3 0.0381(9) 0.0259(8) 0.0353(8) 0.0028(6) 0.0106(7) 0.0048(6)
    C4 0.0419(10) 0.0261(8) 0.0460(10) 0.0020(7) 0.0177(8) 0.0024(7)
    C5 0.0652(13) 0.0259(9) 0.0494(11) -0.0007(8) 0.0286(10) 0.0042(7)
    C6 0.0719(14) 0.0298(9) 0.0365(9) 0.0080(9) 0.0203(9) 0.0076(7)
    C7 0.0531(11) 0.0282(8) 0.0302(8) 0.0114(7) 0.0129(8) 0.0014(7)
    C8 0.0383(9) 0.0369(9) 0.0321(8) 0.0119(7) 0.0104(7) -0.0006(7)
    C9 0.0407(10) 0.0320(9) 0.0653(13) -0.0056(8) 0.0131(9) 0.0057(8)
    C10 0.0537(12) 0.0407(11) 0.0843(16) -0.0120(9) 0.0353(11) -0.0130(11)
    C11 0.0508(13) 0.1066(19) 0.0474(12) -0.0300(13) 0.0135(10) -0.0090(12)
    C12 0.0380(10) 0.0636(13) 0.0375(10) 0.0114(9) -0.0010(8) -0.0016(9)
    C13 0.0226(7) 0.0271(7) 0.0280(8) -0.0010(6) 0.0058(6) 0.0000(6)
    C14 0.0450(10) 0.0387(9) 0.0271(8) 0.0071(7) 0.0084(7) -0.0029(7)
    C15 0.0551(12) 0.0444(11) 0.0426(10) 0.0081(9) 0.0151(9) -0.0105(8)
    C16 0.0661(14) 0.0319(10) 0.0688(14) 0.0063(9) 0.0139(11) -0.0103(9)
    C17 0.0616(13) 0.0346(10) 0.0542(12) 0.0126(9) 0.0067(10) 0.0081(8)
    C18 0.0459(10) 0.0318(9) 0.0316(8) -0.0020(7) 0.0051(7) 0.0048(7)
_geom_special_details
;
 All s.u.'s (except the s.u. in the dihedral angle between two l.s. planes)
 are estimated using the full covariance matrix. The cell s.u.'s are taken
 into account individually in the estimation of s.u.'s in distances, angles
 and torsion angles; correlations between s.u.'s in cell parameters are only
 used when they are defined by crystal symmetry. An approximate (isotropic)
 treatment of cell s.u.'s is used for estimating s.u.'s involving l.s. planes.
;
loop_
    _geom_bond_atom_site_label_1
    _geom_bond_atom_site_label_2
    _geom_bond_site_symmetry_2
    _geom_bond_distance
    _geom_bond_publ_flag
    S1 O3 . 1.4389(12) ?
    S1 O2 . 1.4389(12) ?
    S1 C1 . 1.7345(16) ?
    S1 C13 . 1.7747(15) ?
    O1 C8 . 1.370(2) ?
    O1 C7 . 1.383(2) ?
    C1 C8 . 1.363(2) ?
    C1 C2 . 1.450(2) ?
    C2 C3 . 1.389(2) ?
    C2 C7 . 1.396(2) ?
    C3 C4 . 1.395(2) ?
    C3 H3 . 0.9500 ?
    C4 C5 . 1.403(2) ?
    C4 C9 . 1.514(3) ?
    C5 C6 . 1.370(3) ?
    C5 H5 . 0.9500 ?
    C6 C7 . 1.371(3) ?
    C6 H6 . 0.9500 ?
    C8 C12 . 1.475(3) ?
    C9 C10 . 1.515(2) ?
    C9 C11 . 1.515(3) ?
    C9 H9 . 1.0000 ?
    C10 H10A . 0.9800 ?
    C10 H10B . 0.9800 ?
    C10 H10C . 0.9800 ?
    C11 H11A . 0.9800 ?
    C11 H11B . 0.9800 ?
    C11 H11C . 0.9800 ?
    C12 H12A . 0.9800 ?
    C12 H12B . 0.9800 ?
    C12 H12C . 0.9800 ?
    C13 C18 . 1.524(2) ?
    C13 C14 . 1.527(2) ?
    C13 H13 . 1.0000 ?
    C14 C15 . 1.526(2) ?
    C14 H14A . 0.9900 ?
    C14 H14B . 0.9900 ?
    C15 C16 . 1.510(3) ?
    C15 H15A . 0.9900 ?
    C15 H15B . 0.9900 ?
    C16 C17 . 1.525(3) ?
    C16 H16A . 0.9900 ?
    C16 H16B . 0.9900 ?
    C17 C18 . 1.524(3) ?
    C17 H17A . 0.9900 ?
    C17 H17B . 0.9900 ?
    C18 H18A . 0.9900 ?
    C18 H18B . 0.9900 ?
loop_
    _geom_angle_atom_site_label_1
    _geom_angle_atom_site_label_2
    _geom_angle_atom_site_label_3
    _geom_angle_site_symmetry_1
    _geom_angle_site_symmetry_3
    _geom_angle
    _geom_angle_publ_flag
    O3 S1 O2 . . 118.13(7) ?
    O3 S1 C1 . . 107.55(7) ?
    O2 S1 C1 . . 109.19(8) ?
    O3 S1 C13 . . 108.30(7) ?
    O2 S1 C13 . . 108.69(7) ?
    C1 S1 C13 . . 104.09(7) ?
    C8 O1 C7 . . 107.01(12) ?
    C8 C1 C2 . . 107.65(14) ?
    C8 C1 S1 . . 126.16(13) ?
    C2 C1 S1 . . 126.13(12) ?
    C3 C2 C7 . . 118.78(15) ?
    C3 C2 C1 . . 136.71(15) ?
    C7 C2 C1 . . 104.49(15) ?
    C2 C3 C4 . . 119.51(15) ?
    C2 C3 H3 . . 120.2 ?
    C4 C3 H3 . . 120.2 ?
    C3 C4 C5 . . 118.71(16) ?
    C3 C4 C9 . . 119.30(15) ?
    C5 C4 C9 . . 121.93(16) ?
    C6 C5 C4 . . 123.01(17) ?
    C6 C5 H5 . . 118.5 ?
    C4 C5 H5 . . 118.5 ?
    C5 C6 C7 . . 116.56(16) ?
    C5 C6 H6 . . 121.7 ?
    C7 C6 H6 . . 121.7 ?
    C6 C7 O1 . . 126.13(15) ?
    C6 C7 C2 . . 123.41(17) ?
    O1 C7 C2 . . 110.46(15) ?
    C1 C8 O1 . . 110.38(15) ?
    C1 C8 C12 . . 134.37(17) ?
    O1 C8 C12 . . 115.25(15) ?
    C4 C9 C10 . . 115.43(17) ?
    C4 C9 C11 . . 110.26(16) ?
    C10 C9 C11 . . 108.82(16) ?
    C4 C9 H9 . . 107.3 ?
    C10 C9 H9 . . 107.3 ?
    C11 C9 H9 . . 107.3 ?
    C9 C10 H10A . . 109.5 ?
    C9 C10 H10B . . 109.5 ?
    H10A C10 H10B . . 109.5 ?
    C9 C10 H10C . . 109.5 ?
    H10A C10 H10C . . 109.5 ?
    H10B C10 H10C . . 109.5 ?
    C9 C11 H11A . . 109.5 ?
    C9 C11 H11B . . 109.5 ?
    H11A C11 H11B . . 109.5 ?
    C9 C11 H11C . . 109.5 ?
    H11A C11 H11C . . 109.5 ?
    H11B C11 H11C . . 109.5 ?
    C8 C12 H12A . . 109.5 ?
    C8 C12 H12B . . 109.5 ?
    H12A C12 H12B . . 109.5 ?
    C8 C12 H12C . . 109.5 ?
    H12A C12 H12C . . 109.5 ?
    H12B C12 H12C . . 109.5 ?
    C18 C13 C14 . . 110.67(13) ?
    C18 C13 S1 . . 109.58(11) ?
    C14 C13 S1 . . 112.41(11) ?
    C18 C13 H13 . . 108.0 ?
    C14 C13 H13 . . 108.0 ?
    S1 C13 H13 . . 108.0 ?
    C15 C14 C13 . . 109.55(14) ?
    C15 C14 H14A . . 109.8 ?
    C13 C14 H14A . . 109.8 ?
    C15 C14 H14B . . 109.8 ?
    C13 C14 H14B . . 109.8 ?
    H14A C14 H14B . . 108.2 ?
    C16 C15 C14 . . 112.06(16) ?
    C16 C15 H15A . . 109.2 ?
    C14 C15 H15A . . 109.2 ?
    C16 C15 H15B . . 109.2 ?
    C14 C15 H15B . . 109.2 ?
    H15A C15 H15B . . 107.9 ?
    C15 C16 C17 . . 111.05(15) ?
    C15 C16 H16A . . 109.4 ?
    C17 C16 H16A . . 109.4 ?
    C15 C16 H16B . . 109.4 ?
    C17 C16 H16B . . 109.4 ?
    H16A C16 H16B . . 108.0 ?
    C18 C17 C16 . . 111.48(15) ?
    C18 C17 H17A . . 109.3 ?
    C16 C17 H17A . . 109.3 ?
    C18 C17 H17B . . 109.3 ?
    C16 C17 H17B . . 109.3 ?
    H17A C17 H17B . . 108.0 ?
    C17 C18 C13 . . 109.17(14) ?
    C17 C18 H18A . . 109.8 ?
    C13 C18 H18A . . 109.8 ?
    C17 C18 H18B . . 109.8 ?
    C13 C18 H18B . . 109.8 ?
    H18A C18 H18B . . 108.3 ?
loop_
    _geom_torsion_atom_site_label_1
    _geom_torsion_atom_site_label_2
    _geom_torsion_atom_site_label_3
    _geom_torsion_atom_site_label_4
    _geom_torsion_site_symmetry_1
    _geom_torsion_site_symmetry_2
    _geom_torsion_site_symmetry_3
    _geom_torsion_site_symmetry_4
    _geom_torsion
    _geom_torsion_publ_flag
    O3 S1 C1 C8 . . . . 149.94(14) ?
    O2 S1 C1 C8 . . . . 20.63(17) ?
    C13 S1 C1 C8 . . . . -95.29(15) ?
    O3 S1 C1 C2 . . . . -33.21(15) ?
    O2 S1 C1 C2 . . . . -162.53(13) ?
    C13 S1 C1 C2 . . . . 81.56(14) ?
    C8 C1 C2 C3 . . . . -179.01(18) ?
    S1 C1 C2 C3 . . . . 3.7(3) ?
    C8 C1 C2 C7 . . . . -0.33(17) ?
    S1 C1 C2 C7 . . . . -177.66(12) ?
    C7 C2 C3 C4 . . . . -0.6(2) ?
    C1 C2 C3 C4 . . . . 177.97(17) ?
    C2 C3 C4 C5 . . . . 1.2(2) ?
    C2 C3 C4 C9 . . . . -176.17(15) ?
    C3 C4 C5 C6 . . . . -1.0(3) ?
    C9 C4 C5 C6 . . . . 176.28(18) ?
    C4 C5 C6 C7 . . . . 0.1(3) ?
    C5 C6 C7 O1 . . . . -178.51(16) ?
    C5 C6 C7 C2 . . . . 0.5(3) ?
    C8 O1 C7 C6 . . . . 179.64(16) ?
    C8 O1 C7 C2 . . . . 0.51(17) ?
    C3 C2 C7 C6 . . . . -0.3(2) ?
    C1 C2 C7 C6 . . . . -179.27(16) ?
    C3 C2 C7 O1 . . . . 178.86(14) ?
    C1 C2 C7 O1 . . . . -0.11(17) ?
    C2 C1 C8 O1 . . . . 0.67(18) ?
    S1 C1 C8 O1 . . . . 177.99(11) ?
    C2 C1 C8 C12 . . . . -178.92(18) ?
    S1 C1 C8 C12 . . . . -1.6(3) ?
    C7 O1 C8 C1 . . . . -0.73(17) ?
    C7 O1 C8 C12 . . . . 178.94(14) ?
    C3 C4 C9 C10 . . . . -164.47(16) ?
    C5 C4 C9 C10 . . . . 18.3(2) ?
    C3 C4 C9 C11 . . . . 71.7(2) ?
    C5 C4 C9 C11 . . . . -105.5(2) ?
    O3 S1 C13 C18 . . . . -63.30(12) ?
    O2 S1 C13 C18 . . . . 66.20(12) ?
    C1 S1 C13 C18 . . . . -177.53(11) ?
    O3 S1 C13 C14 . . . . 173.20(11) ?
    O2 S1 C13 C14 . . . . -57.30(13) ?
    C1 S1 C13 C14 . . . . 58.97(13) ?
    C18 C13 C14 C15 . . . . 58.75(18) ?
    S1 C13 C14 C15 . . . . -178.37(12) ?
    C13 C14 C15 C16 . . . . -56.1(2) ?
    C14 C15 C16 C17 . . . . 54.4(2) ?
    C15 C16 C17 C18 . . . . -55.1(2) ?
    C16 C17 C18 C13 . . . . 57.4(2) ?
    C14 C13 C18 C17 . . . . -59.57(18) ?
    S1 C13 C18 C17 . . . . 175.92(12) ?
loop_
    _geom_hbond_atom_site_label_D
    _geom_hbond_atom_site_label_H
    _geom_hbond_atom_site_label_A
    _geom_hbond_site_symmetry_A
    _geom_hbond_distance_DH
    _geom_hbond_distance_HA
    _geom_hbond_distance_DA
    _geom_hbond_angle_DHA
    C13 H13 O2 1_455 1.00 2.33 3.3030(19) 165
    C14 H14A O3 4_566 0.99 2.58 3.424(2) 143
    C10 H10C Cg 1_455 0.98 2.71 3.548(2) 144
