# Supplementary material for: 3-Cyclo­hexyl­sulfonyl-5-isopropyl-2-methyl-1-benzofuran
Source: Acta Crystallogr Sect E Struct Rep Online. 2011 Mar 2;67(Pt 4):o749. doi: 10.1107/S1600536811007215 (PMC3100029; doi:10.1107/S1600536811007215)
Supplement: Supplementary file 2 [file e-67-0o749-Isup2.hkl]

# 
# h,k,l, Fc-squared, Fo-squared, sigma(Fo-squared) and status flag 
# 
data_I
_shelx_title ' 1063 IN P2(1)/C' 
_shelx_refln_list_code          4 
_shelx_F_calc_maximum      142.93 
_exptl_crystal_F_000       688.00 
_reflns_d_resolution_high  0.7698 
 
loop_ 
 _symmetry_equiv_pos_as_xyz 
 'x, y, z' 
 '-x, y+1/2, -z+1/2' 
 '-x, -y, -z' 
 'x, -y-1/2, z-1/2' 
 
_cell_length_a     5.7117 
_cell_length_b    23.5045 
_cell_length_c    12.7980 
_cell_angle_alpha  90.000 
_cell_angle_beta  102.080 
_cell_angle_gamma  90.000 
 
_shelx_F_squared_multiplier     1.000 
 
loop_ 
 _refln_index_h 
 _refln_index_k 
 _refln_index_l 
 _refln_F_squared_calc 
 _refln_F_squared_meas 
 _refln_F_squared_sigma 
 _refln_observed_status 
   1   0   0     2157.30     2093.06     42.41 o 
   2   0   0      368.43      365.57      7.25 o 
   3   0   0      412.43      384.70      8.24 o 
   4   0   0        8.72       11.61      2.68 o 
   5   0   0      539.70      538.88     21.34 o 
   6   0   0        5.35       -1.50      3.93 o 
   7   0   0       78.55       72.27     11.61 o 
   1   1   0    13549.93    10998.36    131.92 o 
   2   1   0      271.19      354.41      5.21 o 
   3   1   0      478.92      442.70      8.62 o 
   4   1   0      730.85      743.85     10.51 o 
   5   1   0       18.99       19.47      5.74 o 
   6   1   0      163.50      170.71     11.11 o 
   7   1   0        0.01       -2.43      3.93 o 
   0   2   0    13480.62    11012.00    298.77 o 
   1   2   0      880.44      877.68     10.76 o 
   2   2   0     2582.75     2531.65     29.63 o 
   3   2   0       13.08       21.53      1.72 o 
   4   2   0       21.47       23.59      1.99 o 
   5   2   0      702.25      726.38     20.94 o 
   6   2   0        0.15        3.33      3.09 o 
   7   2   0      110.58      119.83     14.23 o 
   1   3   0    10417.55     9004.04    126.61 o 
   2   3   0      393.98      447.51     12.18 o 
   3   3   0     1655.53     1804.05     22.03 o 
   4   3   0      137.15      131.40      3.12 o 
   5   3   0      140.00      136.79      7.08 o 
   6   3   0      195.18      216.36     12.38 o 
   7   3   0        0.05        1.77      3.41 o 
   0   4   0     1593.46     1541.96     35.14 o 
   1   4   0    15220.23    12849.96    140.48 o 
   2   4   0     3659.37     3621.03     41.94 o 
   3   4   0      179.27      196.97      6.08 o 
   4   4   0      334.39      380.50      6.72 o 
   5   4   0      135.86      124.94      6.76 o 
   6   4   0       41.36       43.52      5.76 o 
   7   4   0       54.42       57.10      7.74 o 
   1   5   0      260.17      310.96      5.79 o 
   2   5   0       12.17       15.03      0.95 o 
   3   5   0     3096.36     3309.24     38.94 o 
   4   5   0      432.94      442.80     12.59 o 
   5   5   0        3.54        3.71      2.10 o 
   6   5   0      150.02      166.14     10.85 o 
   7   5   0        8.02        3.48      3.82 o 
   0   6   0     8737.70     7531.87    129.71 o 
   1   6   0      364.46      335.27      4.15 o 
   2   6   0      204.35      194.00      3.11 o 
   3   6   0      485.36      460.70      8.95 o 
   4   6   0     1627.08     1757.23     25.42 o 
   5   6   0       83.31       87.40      4.98 o 
   6   6   0       78.31       76.66     11.23 o 
   7   6   0       80.61       75.49      8.71 o 
   1   7   0        2.88        1.61      0.62 o 
   2   7   0       81.47       79.15      1.76 o 
   3   7   0     1262.07     1346.78     16.16 o 
   4   7   0      218.55      228.46      6.18 o 
   5   7   0       76.69       65.34      4.40 o 
   6   7   0       39.81       52.48      6.60 o 
   7   7   0       50.52       56.35     17.04 o 
   0   8   0      146.98      135.29      3.07 o 
   1   8   0        8.74        8.55      0.53 o 
   2   8   0     1242.48     1149.48     13.04 o 
   3   8   0      358.90      379.05      5.69 o 
   4   8   0       25.08       30.01      1.93 o 
   5   8   0      471.91      473.60     15.18 o 
   6   8   0       45.90       45.19      8.61 o 
   7   8   0       49.61       58.98     10.86 o 
   1   9   0     5201.60     5077.76     57.28 o 
   2   9   0      412.22      416.69      5.59 o 
   3   9   0      160.84      183.17      4.81 o 
   4   9   0      539.33      567.68     10.43 o 
   5   9   0        0.12        1.79      2.58 o 
   6   9   0        8.74       13.16      4.17 o 
   0  10   0     4030.45     3929.19     62.63 o 
   1  10   0        3.94        2.43      0.67 o 
   2  10   0      958.23      879.75     10.39 o 
   3  10   0      438.45      414.23      6.07 o 
   4  10   0      175.95      155.97     10.09 o 
   5  10   0      112.88      126.96      7.02 o 
   6  10   0       85.71       70.30      7.73 o 
   1  11   0      716.99      649.35      9.28 o 
   2  11   0      290.90      274.42      4.28 o 
   3  11   0      294.43      273.58      4.50 o 
   4  11   0      690.30      693.12     12.85 o 
   5  11   0        0.98        2.33      2.06 o 
   6  11   0       16.41       21.06      7.21 o 
   0  12   0      534.12      491.04      9.25 o 
   1  12   0      141.74      144.29      3.01 o 
   2  12   0      107.47       99.01      2.14 o 
   3  12   0       45.19       78.71      3.24 o 
   4  12   0      452.21      413.38      8.83 o 
   5  12   0       89.03      103.68      8.02 o 
   6  12   0        0.00        6.23      3.53 o 
   1  13   0      518.03      462.32      7.18 o 
   2  13   0      174.59      168.39      4.81 o 
   3  13   0       40.57       37.30      1.68 o 
   4  13   0        0.12       -1.04      1.04 o 
   5  13   0       18.54       16.20      4.10 o 
   6  13   0       46.81       54.64      7.17 o 
   0  14   0      189.46      244.10      5.21 o 
   1  14   0      220.16      249.94      4.35 o 
   2  14   0     1775.12     1803.98     22.92 o 
   3  14   0       88.83       81.69      2.75 o 
   4  14   0       25.03       25.18      2.64 o 
   5  14   0      104.45      101.98      8.34 o 
   6  14   0        6.45        3.24      3.41 o 
   1  15   0     1607.63     1657.20     21.05 o 
   2  15   0       81.95       86.55      2.58 o 
   3  15   0       18.29       14.79      1.88 o 
   4  15   0       35.04       39.00      4.32 o 
   5  15   0       20.54       21.31      4.63 o 
   6  15   0      285.56      289.58     18.16 o 
   0  16   0      333.26      382.86      7.59 o 
   1  16   0       25.83       17.72      1.22 o 
   2  16   0      415.04      402.27      7.73 o 
   3  16   0       29.63       30.56      2.33 o 
   4  16   0       22.20       37.18      3.25 o 
   5  16   0       21.26        9.42      5.80 o 
   6  16   0        7.42        8.88      4.29 o 
   1  17   0     1201.89     1199.50     15.31 o 
   2  17   0      245.60      232.62      6.20 o 
   3  17   0       28.64       25.36      5.27 o 
   4  17   0      266.35      280.30     10.64 o 
   5  17   0       17.96       15.68      4.63 o 
   6  17   0      196.88      209.81     22.37 o 
   0  18   0     1976.14     1958.15     34.34 o 
   1  18   0       36.17       39.31      2.00 o 
   2  18   0       20.23       23.71      2.74 o 
   3  18   0      514.52      518.15     13.73 o 
   4  18   0       32.43       27.11      4.63 o 
   5  18   0      261.63      254.96     13.93 o 
   1  19   0      707.77      695.70     15.37 o 
   2  19   0      834.42      891.55     32.01 o 
   3  19   0        2.33        3.97      2.53 o 
   4  19   0      182.12      193.11     10.80 o 
   5  19   0        3.90        9.22      4.13 o 
   0  20   0      243.53      241.88     12.27 o 
   1  20   0       28.89       37.76      4.03 o 
   2  20   0      664.72      623.79     18.73 o 
   3  20   0      322.05      304.05     13.75 o 
   4  20   0       36.27       45.31      8.80 o 
   1  21   0       74.64       62.11      5.07 o 
   2  21   0      198.62      208.19     15.53 o 
   3  21   0       10.19        7.91      3.30 o 
   4  21   0      245.88      252.39     20.03 o 
   5  21   0       81.55      121.51     15.73 o 
   0  22   0        0.18       11.80      3.60 o 
   1  22   0        3.99        0.17      2.25 o 
   2  22   0      147.13      147.27      9.03 o 
   3  22   0       71.36       79.01      7.04 o 
   4  22   0       31.97       44.94      9.17 o 
   5  22   0       63.21       76.95     13.29 o 
   1  23   0      298.36      274.76     12.97 o 
   2  23   0        0.28        2.53      2.91 o 
   3  23   0       53.35       49.99      9.55 o 
   4  23   0      146.09      174.87     16.85 o 
   0  24   0       12.44        9.36      5.06 o 
   1  24   0        3.00        7.19      3.37 o 
   2  24   0       13.10       13.93      4.10 o 
   3  24   0      254.84      227.86     19.10 o 
   4  24   0      106.45      129.94     15.17 o 
   1  25   0       45.50       46.50      5.75 o 
   2  25   0        4.64       10.85      4.77 o 
   3  25   0      118.32      119.08     14.23 o 
   4  25   0        6.66       10.86      6.55 o 
   0  26   0        4.02        7.86      4.87 o 
   1  26   0        7.11        8.31      7.58 o 
   2  26   0      347.04      361.53     26.49 o 
   3  26   0       39.80       38.38      9.17 o 
   1  27   0       27.82       30.52      5.36 o 
   2  27   0      251.77      249.56     13.56 o 
   3  27   0       50.89       64.78     11.61 o 
   0  28   0       55.04       56.92      9.55 o 
   1  28   0       23.64       28.29      5.49 o 
   2  28   0       23.43       31.45      8.61 o 
   1  29   0       31.78       35.07      5.95 o 
   2  29   0       65.95       67.59     11.42 o 
   0  30   0        4.66       18.35      7.30 o 
   1  30   0       19.27       20.76      8.61 o 
  -7   1   1        7.91        1.89      3.93 o 
  -6   1   1       34.43       37.93      4.63 o 
  -5   1   1        2.16        2.20      1.21 o 
  -4   1   1      110.23      124.82      3.12 o 
  -3   1   1        7.86       10.35      0.81 o 
  -2   1   1      968.88     1055.84     13.42 o 
  -1   1   1        2.61        1.20      0.21 o 
   0   1   1     2350.70     2336.35     42.38 o 
   1   1   1     2420.54     2404.17     27.71 o 
   2   1   1      710.34      784.58      9.94 o 
   3   1   1       14.87       20.51      1.71 o 
   4   1   1        1.00        1.51      0.68 o 
   5   1   1        7.12        2.36      3.74 o 
   6   1   1        9.32        5.98      3.55 o 
   7   1   1        6.26        3.00      6.18 o 
  -7   2   1        4.26        1.02      3.51 o 
  -6   2   1        0.16       -1.93      1.93 o 
  -5   2   1       46.52       39.61      2.65 o 
  -4   2   1      269.86      283.55      5.03 o 
  -3   2   1      135.11      142.78      3.63 o 
  -2   2   1     2347.62     2429.82     28.36 o 
  -1   2   1     1306.85     1216.44     12.92 o 
   0   2   1       39.35       36.65      0.94 o 
   1   2   1     1895.02     1864.25     22.79 o 
   2   2   1       89.57       89.03      2.12 o 
   3   2   1     1085.97     1164.66     14.82 o 
   4   2   1        0.00       -0.29      0.59 o 
   5   2   1        0.32       -1.55      2.05 o 
   6   2   1        0.05       -0.28      2.78 o 
   7   2   1        0.00        3.37      5.99 o 
  -7   3   1       12.65       15.26      5.16 o 
  -6   3   1       99.86      103.70      8.53 o 
  -5   3   1      120.87      139.95      5.26 o 
  -4   3   1        9.86       13.22      1.11 o 
  -3   3   1      711.01      806.78     11.07 o 
  -2   3   1        5.74       10.83      1.05 o 
  -1   3   1      285.91      302.52      3.78 o 
   0   3   1      564.88      590.20      8.31 o 
   1   3   1     3171.01     2953.52     35.84 o 
   2   3   1      586.93      669.80     10.03 o 
   3   3   1        2.27        1.73      0.54 o 
   4   3   1      394.52      378.39      6.66 o 
   5   3   1        7.06        4.35      2.74 o 
   6   3   1        0.88        1.42      3.09 o 
   7   3   1       22.38       18.59      5.44 o 
  -7   4   1        6.04        3.43      3.96 o 
  -6   4   1       30.53       28.37      5.12 o 
  -5   4   1      333.02      317.58      8.07 o 
  -4   4   1       16.33       15.44      1.16 o 
  -3   4   1      180.97      185.83      7.02 o 
  -2   4   1      808.93      906.61     10.76 o 
  -1   4   1     6975.86     6576.87    117.40 o 
   0   4   1     5975.16     5210.91    110.75 o 
   1   4   1     5410.15     5073.53     98.00 o 
   2   4   1      284.63      311.58      4.60 o 
   3   4   1       16.51       29.32      1.30 o 
   4   4   1      260.90      256.96      7.54 o 
   5   4   1       93.14      105.52      8.14 o 
   6   4   1       18.07       16.80      4.70 o 
   7   4   1        0.24        1.26      3.81 o 
  -7   5   1        4.56        3.73      3.91 o 
  -6   5   1        9.88        5.65      4.68 o 
  -5   5   1        1.42        1.98      1.53 o 
  -4   5   1      247.57      247.27      4.77 o 
  -3   5   1     1567.28     1764.16     20.53 o 
  -2   5   1     1270.97     1295.36     14.97 o 
  -1   5   1     2740.85     2826.12     29.53 o 
   0   5   1       32.47       38.40      0.90 o 
   1   5   1      552.86      562.56      7.33 o 
   2   5   1       73.36      105.98      2.36 o 
   3   5   1      427.07      485.39      7.10 o 
   4   5   1      102.94       94.24      2.89 o 
   5   5   1       66.34       68.97     13.76 o 
   6   5   1       11.44       13.78      5.43 o 
   7   5   1       10.86       16.07      5.35 o 
  -7   6   1       16.76       17.30      5.22 o 
  -6   6   1        7.51       10.73      3.91 o 
  -5   6   1      627.32      559.01     19.07 o 
  -4   6   1      172.85      156.90      4.62 o 
  -3   6   1       64.51       64.25      3.00 o 
  -2   6   1     2522.81     2739.26     30.46 o 
  -1   6   1      754.12      760.03      8.91 o 
   0   6   1      536.09      569.09      7.59 o 
   1   6   1      235.95      225.45      3.29 o 
   2   6   1       14.16       12.01      0.72 o 
   3   6   1       57.64       77.97      3.44 o 
   4   6   1        2.15        2.76      0.89 o 
   5   6   1       66.89       59.07      6.37 o 
   6   6   1       26.52       25.39      4.28 o 
   7   6   1       10.09       11.80      6.37 o 
  -7   7   1        0.04        0.11      3.37 o 
  -6   7   1        0.54        0.21      2.56 o 
  -5   7   1      288.30      295.68     14.54 o 
  -4   7   1      205.20      184.26      4.93 o 
  -3   7   1        0.07        0.64      0.46 o 
  -2   7   1     1072.96     1178.09     13.16 o 
  -1   7   1     1089.24     1172.88     14.09 o 
   0   7   1       85.92       89.12      1.89 o 
   1   7   1     1242.56     1313.51     14.61 o 
   2   7   1        5.82       14.50      0.81 o 
   3   7   1      291.75      305.75      5.03 o 
   4   7   1      280.30      309.23      7.12 o 
   5   7   1       25.75       21.50      4.50 o 
   6   7   1        9.68        6.89      3.01 o 
  -7   8   1       12.57       14.44      5.01 o 
  -6   8   1       43.30       36.95      5.78 o 
  -5   8   1      234.81      203.39     19.39 o 
  -4   8   1        0.68       -0.51      0.76 o 
  -3   8   1      112.52      102.98      2.34 o 
  -2   8   1        4.50        1.15      0.38 o 
  -1   8   1      388.43      448.12      5.73 o 
   0   8   1      860.91      854.48     11.86 o 
   1   8   1      308.16      290.70      3.97 o 
   2   8   1     1731.19     1804.82     20.70 o 
   3   8   1      262.74      248.14      6.34 o 
   4   8   1      419.35      365.24      8.73 o 
   5   8   1        3.07        5.88      2.48 o 
   6   8   1       12.11       12.69      4.29 o 
  -7   9   1        4.02        2.10      5.34 o 
  -6   9   1        0.11       -1.30      2.69 o 
  -5   9   1        6.48        2.01      4.31 o 
  -4   9   1       62.46       56.47      2.53 o 
  -3   9   1      474.60      519.90      6.89 o 
  -2   9   1      782.52      938.76     10.87 o 
  -1   9   1      633.01      674.10      8.28 o 
   0   9   1      403.81      402.50      6.18 o 
   1   9   1      358.90      385.23      4.87 o 
   2   9   1      448.03      502.06      7.76 o 
   3   9   1      255.98      240.80      4.25 o 
   4   9   1      391.41      380.45      9.08 o 
   5   9   1       16.21        8.26      2.51 o 
   6   9   1       29.10       23.27      5.17 o 
  -6  10   1        4.25        5.85      3.50 o 
  -5  10   1       34.41       27.95      4.67 o 
  -4  10   1      519.01      516.30      8.90 o 
  -3  10   1        0.42        0.11      0.47 o 
  -2  10   1       48.12       44.64      1.48 o 
  -1  10   1     2971.21     3161.89     34.97 o 
   0  10   1      189.07      180.42      3.34 o 
   1  10   1      388.51      365.99      4.89 o 
   2  10   1      394.05      425.55      7.63 o 
   3  10   1       23.06       25.51      1.23 o 
   4  10   1      136.18      111.37      4.86 o 
   5  10   1      217.96      196.64     10.14 o 
   6  10   1        4.37        2.62      3.23 o 
  -6  11   1       19.88       26.21      5.30 o 
  -5  11   1       50.43       50.98      5.86 o 
  -4  11   1       27.48       31.70      2.28 o 
  -3  11   1       34.25       40.10      1.44 o 
  -2  11   1       31.38       33.01      1.23 o 
  -1  11   1      187.17      200.58      3.35 o 
   0  11   1        2.99        3.28      0.57 o 
   1  11   1      664.71      695.97      8.88 o 
   2  11   1      561.44      631.65      8.53 o 
   3  11   1       48.87       47.25      1.72 o 
   4  11   1     1497.76     1443.45     28.06 o 
   5  11   1       14.79       11.57      3.89 o 
   6  11   1       37.05       33.18      6.10 o 
  -6  12   1        0.04       -0.56      2.78 o 
  -5  12   1       37.12       34.80      5.71 o 
  -4  12   1      100.17       96.44      3.63 o 
  -3  12   1      149.86      152.52      3.00 o 
  -2  12   1        0.02        0.52      0.43 o 
  -1  12   1      451.19      470.78      6.83 o 
   0  12   1        4.39        3.78      0.49 o 
   1  12   1      747.83      748.27      9.19 o 
   2  12   1       14.99       19.79      1.11 o 
   3  12   1      552.39      521.91      8.82 o 
   4  12   1       87.25       95.38      4.16 o 
   5  12   1       31.41       28.66      4.16 o 
   6  12   1       25.14       21.69      5.34 o 
  -6  13   1       10.69       13.94      4.53 o 
  -5  13   1        1.40        3.47      2.65 o 
  -4  13   1        0.12        0.33      1.14 o 
  -3  13   1        0.60        2.27      0.73 o 
  -2  13   1       31.43       36.96      1.38 o 
  -1  13   1     1131.13     1261.04     16.94 o 
   0  13   1        0.76        0.72      0.39 o 
   1  13   1      356.20      387.65      5.38 o 
   2  13   1      399.02      417.38      6.52 o 
   3  13   1       13.87       12.68      1.67 o 
   4  13   1      383.68      341.27     11.44 o 
   5  13   1        1.18        2.38      1.91 o 
   6  13   1       23.69       20.44      5.28 o 
  -6  14   1        3.28        3.11      3.28 o 
  -5  14   1       16.50       15.93      4.30 o 
  -4  14   1        0.06        1.88      1.37 o 
  -3  14   1        0.23        0.79      0.78 o 
  -2  14   1      108.16       94.86      2.30 o 
  -1  14   1       15.53       20.15      1.15 o 
   0  14   1        4.22        4.78      0.55 o 
   1  14   1      834.85      843.39     10.40 o 
   2  14   1      503.99      528.19      8.00 o 
   3  14   1     1295.75     1231.51     20.13 o 
   4  14   1       13.20        8.70      2.41 o 
   5  14   1        0.02        0.17      4.96 o 
   6  14   1       38.47       32.51      6.06 o 
  -6  15   1       31.01       30.14      6.07 o 
  -5  15   1       14.34       15.69      4.29 o 
  -4  15   1       45.06       51.33     10.20 o 
  -3  15   1      212.33      198.10      6.97 o 
  -2  15   1        0.00        2.42      0.66 o 
  -1  15   1        3.00        4.11      0.74 o 
   0  15   1      700.04      713.56      8.73 o 
   1  15   1      885.94      888.31     10.98 o 
   2  15   1      842.50      809.79     11.35 o 
   3  15   1      876.91      867.38     16.28 o 
   4  15   1       83.34       99.37      4.74 o 
   5  15   1        3.42        6.27      4.68 o 
   6  15   1        3.50        2.89      3.67 o 
  -6  16   1        0.04        0.67      3.51 o 
  -5  16   1       53.56       43.01      5.94 o 
  -4  16   1      209.69      197.16     10.58 o 
  -3  16   1      350.53      324.52      9.12 o 
  -2  16   1       39.49       32.90      1.73 o 
  -1  16   1        1.77        2.01      0.70 o 
   0  16   1       66.31       75.19      1.82 o 
   1  16   1      585.08      554.25      7.48 o 
   2  16   1      225.01      226.20      5.45 o 
   3  16   1      104.72      101.61      4.08 o 
   4  16   1        8.60        3.55      1.81 o 
   5  16   1      136.54      118.17      9.12 o 
   6  16   1        3.50        7.11      4.04 o 
  -6  17   1        0.11        0.71      3.63 o 
  -5  17   1       17.47       11.38      4.09 o 
  -4  17   1       28.93       39.71      5.12 o 
  -3  17   1      247.05      247.34      9.27 o 
  -2  17   1       25.01       25.78      2.08 o 
  -1  17   1       15.04       14.92      1.17 o 
   0  17   1      638.01      666.06      8.92 o 
   1  17   1      248.11      241.18      4.68 o 
   2  17   1      352.92      319.48      6.55 o 
   3  17   1       31.61       34.50      2.53 o 
   4  17   1      137.24      127.65      5.90 o 
   5  17   1       12.56        5.91      3.60 o 
  -5  18   1       62.60       69.03      7.54 o 
  -4  18   1      113.46      109.10      7.94 o 
  -3  18   1       96.41       86.62      5.27 o 
  -2  18   1       27.40       22.23      2.04 o 
  -1  18   1       25.33       30.98      2.75 o 
   0  18   1       43.62       52.50      1.92 o 
   1  18   1      258.83      252.83      5.93 o 
   2  18   1      102.60      109.46      4.00 o 
   3  18   1      160.04      138.25      6.06 o 
   4  18   1       26.72       27.67      3.13 o 
   5  18   1       59.73       58.44     10.30 o 
  -5  19   1       61.29       67.48      7.54 o 
  -4  19   1       48.34       66.92      6.58 o 
  -3  19   1        2.91        4.88      2.19 o 
  -2  19   1        0.04        0.60      1.28 o 
  -1  19   1        1.17        0.92      1.08 o 
   0  19   1      122.42      127.49      4.09 o 
   1  19   1      246.08      235.65      6.33 o 
   2  19   1       19.06       21.07      2.33 o 
   3  19   1      202.62      220.37     12.18 o 
   4  19   1      173.70      179.62     11.98 o 
   5  19   1       16.74       14.04      7.68 o 
  -5  20   1       29.58       30.73     10.58 o 
  -4  20   1       57.58       50.56      8.05 o 
  -3  20   1       53.99       52.34      4.39 o 
  -2  20   1      140.89      139.98      8.31 o 
  -1  20   1        9.09        8.67      2.04 o 
   0  20   1       12.06       16.32      1.93 o 
   1  20   1       31.52       26.64      2.49 o 
   2  20   1      100.63       82.38      4.86 o 
   3  20   1       47.88       44.62      5.33 o 
   4  20   1       76.41       69.46     11.05 o 
   5  20   1       51.83       41.19     10.67 o 
  -5  21   1       27.27       24.90      8.80 o 
  -4  21   1      231.48      233.10     18.91 o 
  -3  21   1       23.94       24.90      6.93 o 
  -2  21   1        2.63        1.74      2.52 o 
  -1  21   1        3.22        1.83      2.15 o 
   0  21   1        3.57        2.13      1.48 o 
   1  21   1      487.67      481.96     13.49 o 
   2  21   1        8.64        9.43      2.87 o 
   3  21   1        1.11        0.32      2.61 o 
   4  21   1       22.06       23.03      8.05 o 
   5  21   1       58.35       54.30     11.80 o 
  -5  22   1       91.77      103.35     14.60 o 
  -4  22   1        3.22        3.00      4.68 o 
  -3  22   1        9.32        6.37      5.06 o 
  -2  22   1      189.46      169.27      9.64 o 
  -1  22   1        3.02        2.01      2.51 o 
   0  22   1       62.25       50.62      4.74 o 
   1  22   1       92.10       95.06      6.34 o 
   2  22   1       55.40       56.55      5.36 o 
   3  22   1       28.07       27.89      4.89 o 
   4  22   1       48.28       53.36     10.48 o 
  -4  23   1      108.20      136.12     15.35 o 
  -3  23   1        9.69        0.19      3.93 o 
  -2  23   1        3.01        2.66      2.88 o 
  -1  23   1      125.69      134.06      8.73 o 
   0  23   1       51.48       53.19      4.96 o 
   1  23   1        4.67        5.53      2.75 o 
   2  23   1      121.99      145.25     21.91 o 
   3  23   1       35.65       39.37      5.75 o 
   4  23   1        2.83        3.56      5.43 o 
  -4  24   1       13.41       17.04      7.49 o 
  -3  24   1       21.52       22.28      7.30 o 
  -2  24   1      124.95      132.01      8.98 o 
  -1  24   1        4.31        6.76      3.04 o 
   0  24   1        1.19        0.02      2.42 o 
   1  24   1        5.21        1.59      2.79 o 
   2  24   1        6.91        9.37      3.64 o 
   3  24   1       44.86       49.90      6.34 o 
   4  24   1        2.26       10.86      6.93 o 
  -4  25   1        0.01       -1.69      4.12 o 
  -3  25   1       68.00       86.69     12.36 o 
  -2  25   1        4.89        5.35      3.23 o 
  -1  25   1        0.32        1.62      2.84 o 
   0  25   1        0.93       -1.07      2.71 o 
   1  25   1       63.94       55.18      6.22 o 
   2  25   1      172.08      163.30     10.59 o 
   3  25   1       25.71       24.34      8.05 o 
   4  25   1        3.88        1.12      6.18 o 
  -3  26   1        1.75        1.12      4.87 o 
  -2  26   1      350.82      342.63     23.22 o 
  -1  26   1        5.05        6.62      3.74 o 
   0  26   1        6.66        6.68      3.74 o 
   1  26   1       32.86       28.91      5.09 o 
   2  26   1       58.33       57.80      7.04 o 
   3  26   1       18.25       20.22      7.68 o 
  -3  27   1      187.27      151.66     16.66 o 
  -2  27   1       86.66      126.94     14.04 o 
  -1  27   1       20.19       27.70      5.33 o 
   0  27   1       64.20       59.60     11.42 o 
   1  27   1        9.64        9.07      3.64 o 
   2  27   1       40.77       44.56      6.66 o 
   3  27   1        0.18        3.74      5.43 o 
  -2  28   1        2.77        9.17      6.37 o 
  -1  28   1       49.81       56.88      6.87 o 
   0  28   1       11.77       12.13      4.29 o 
   1  28   1      141.36      150.64     10.33 o 
   2  28   1        0.01       -3.02      3.46 o 
  -2  29   1        0.74       -2.25      4.49 o 
  -1  29   1       19.45       24.04      5.29 o 
   0  29   1       22.93       25.26      5.71 o 
   1  29   1       51.27       48.79      6.88 o 
   2  29   1        2.80        7.48      4.40 o 
  -1  30   1       52.21       61.60     10.48 o 
   0  30   1        7.59       10.26      4.43 o 
   1  30   1       20.74       27.42      5.89 o 
  -7   0   2       55.67       58.04     10.67 o 
  -6   0   2      190.93      158.42     10.13 o 
  -5   0   2      703.33      765.33     21.19 o 
  -4   0   2     1699.44     1751.92     30.91 o 
  -3   0   2     1522.21     1498.16     23.64 o 
  -2   0   2     2949.42     2859.19     42.54 o 
  -1   0   2      523.67      576.57     24.86 o 
   0   0   2     3094.84     3139.08    100.17 o 
   1   0   2    10699.80     9364.39    317.26 o 
   2   0   2      150.86      128.93      3.62 o 
   3   0   2      137.28      110.84      6.99 o 
   4   0   2     1551.30     1439.81     31.85 o 
   5   0   2        6.60       33.70      7.86 o 
   6   0   2       34.15       42.50      8.99 o 
   7   0   2        0.51        2.06      5.99 o 
  -7   1   2       85.82      107.54      9.53 o 
  -6   1   2      125.31      127.68      7.48 o 
  -5   1   2     1481.52     1471.04     25.65 o 
  -4   1   2      180.01      234.44     11.76 o 
  -3   1   2      226.11      215.49      6.22 o 
  -2   1   2      282.18      251.13      4.63 o 
  -1   1   2     1995.77     2072.76     25.79 o 
   0   1   2    15426.33    13125.93    196.07 o 
   1   1   2      369.04      351.29      6.04 o 
   2   1   2      129.54      114.54      2.05 o 
   3   1   2      884.96     1022.68     13.11 o 
   4   1   2      448.82      467.25     12.29 o 
   5   1   2     1472.21     1381.94     43.09 o 
   6   1   2       31.71       30.12      5.88 o 
   7   1   2      151.27      185.29     13.57 o 
  -7   2   2        3.46        3.18      3.57 o 
  -6   2   2       99.00      105.05      8.96 o 
  -5   2   2        1.97        6.31      2.34 o 
  -4   2   2     2977.38     2975.53     33.94 o 
  -3   2   2     1636.46     1680.03     20.19 o 
  -2   2   2        3.25        0.49      0.27 o 
  -1   2   2    16538.60    13679.23    186.74 o 
   0   2   2      303.89      308.28      6.25 o 
   1   2   2       53.26       39.34      1.27 o 
   2   2   2      518.55      567.88      7.42 o 
   3   2   2      499.94      512.87      7.28 o 
   4   2   2      657.93      647.12     14.57 o 
   5   2   2        0.13        1.27      3.01 o 
   6   2   2      250.67      244.17     27.62 o 
  -7   3   2       97.90      103.58      9.39 o 
  -6   3   2       55.56       52.97      5.14 o 
  -5   3   2      348.56      345.14     10.26 o 
  -4   3   2      135.62      115.09      3.48 o 
  -3   3   2      253.91      202.59      4.64 o 
  -2   3   2       32.44       25.29      0.81 o 
  -1   3   2     6075.15     5949.90    118.00 o 
   0   3   2      407.01      393.68      7.21 o 
   1   3   2       18.38       25.61      0.86 o 
   2   3   2       36.08       18.96      0.90 o 
   3   3   2      414.15      399.56      7.07 o 
   4   3   2      196.04      190.85      6.73 o 
   5   3   2      331.10      320.12     15.16 o 
   6   3   2        1.92        3.37      3.64 o 
  -7   4   2       13.25        7.53      4.04 o 
  -6   4   2        2.22        6.33      3.76 o 
  -5   4   2        0.52       -1.33      1.33 o 
  -4   4   2     1600.82     1573.72     19.60 o 
  -3   4   2      142.09      150.97      3.67 o 
  -2   4   2     3095.28     3068.88     33.81 o 
  -1   4   2    17608.44    14655.42    149.26 o 
   0   4   2     6011.96     5793.25    112.82 o 
   1   4   2     4816.74     4548.95     69.38 o 
   2   4   2      327.55      336.48      5.34 o 
   3   4   2      817.30      847.78     14.36 o 
   4   4   2      889.75      867.68     15.49 o 
   5   4   2      233.86      264.55     43.16 o 
   6   4   2      262.38      260.57     14.82 o 
  -7   5   2       40.10       39.71      6.48 o 
  -6   5   2       92.05       64.65      6.87 o 
  -5   5   2        3.94        4.56      1.81 o 
  -4   5   2      641.27      696.19      9.73 o 
  -3   5   2     1866.76     1871.51     21.55 o 
  -2   5   2     2024.40     2112.54     25.89 o 
  -1   5   2    20427.98    17193.93    258.47 o 
   0   5   2     3072.00     2962.07     39.72 o 
   1   5   2      297.60      305.47      5.55 o 
   2   5   2      240.46      195.66      6.40 o 
   3   5   2      184.16      210.68      4.10 o 
   4   5   2      344.01      386.22     10.54 o 
   5   5   2      276.91      261.23     13.64 o 
   6   5   2       82.96       74.25     18.82 o 
  -7   6   2       41.83       45.09      6.82 o 
  -6   6   2      117.20      109.41      8.79 o 
  -5   6   2      359.41      330.75     12.67 o 
  -4   6   2      343.55      305.43      5.09 o 
  -3   6   2     1744.67     1861.16     21.49 o 
  -2   6   2     6376.46     6212.22     64.35 o 
  -1   6   2      557.40      707.43     12.45 o 
   0   6   2     3155.28     3186.10     37.20 o 
   1   6   2     3412.44     3083.82     34.67 o 
   2   6   2      679.73      725.80     10.34 o 
   3   6   2      124.98      121.20      3.70 o 
   4   6   2      301.38      301.24     13.14 o 
   5   6   2       64.21       59.31      6.66 o 
   6   6   2       36.16       37.76      6.34 o 
  -7   7   2       80.20       88.38      8.80 o 
  -6   7   2        5.27        4.47      3.17 o 
  -5   7   2      246.27      240.77     12.44 o 
  -4   7   2      666.46      745.18     11.49 o 
  -3   7   2      573.40      566.58      9.03 o 
  -2   7   2      224.99      225.28      7.20 o 
  -1   7   2     5373.16     5415.07     63.31 o 
   0   7   2     2186.48     2108.29     26.45 o 
   1   7   2        0.52        0.60      0.30 o 
   2   7   2      650.09      669.22      9.72 o 
   3   7   2       46.57       46.22      2.07 o 
   4   7   2      158.28      166.63      5.58 o 
   5   7   2       82.44       91.64      8.05 o 
   6   7   2        0.92       -0.91      3.01 o 
  -7   8   2      173.05      172.49     12.68 o 
  -6   8   2      150.88      165.99     10.79 o 
  -5   8   2       45.76       53.40      4.64 o 
  -4   8   2      429.67      456.09      8.78 o 
  -3   8   2     1210.12     1181.12     13.60 o 
  -2   8   2     1729.76     1784.32     19.38 o 
  -1   8   2      551.78      484.69      6.06 o 
   0   8   2     2845.55     2961.98     36.82 o 
   1   8   2      154.09      184.74      3.02 o 
   2   8   2       84.25       85.65      1.95 o 
   3   8   2      189.35      181.82      4.07 o 
   4   8   2       26.26       24.58      2.95 o 
   5   8   2       45.59       41.67      5.94 o 
   6   8   2       20.37       23.32      4.36 o 
  -7   9   2       45.34       53.38      8.25 o 
  -6   9   2       99.15      109.74     17.51 o 
  -5   9   2      593.34      602.49     26.03 o 
  -4   9   2        0.99       -0.08      0.88 o 
  -3   9   2      157.39      175.86      3.27 o 
  -2   9   2       51.16       37.64      1.59 o 
  -1   9   2     1929.79     2068.02     23.15 o 
   0   9   2      149.15      119.16      2.39 o 
   1   9   2      402.75      440.92      5.89 o 
   2   9   2      373.51      356.87      5.27 o 
   3   9   2       53.05       58.58      2.11 o 
   4   9   2        1.97        1.03      1.99 o 
   5   9   2       10.08       10.47      3.37 o 
   6   9   2       29.11       30.67      5.75 o 
  -6  10   2      108.11      107.08      9.00 o 
  -5  10   2       60.08       64.51     18.72 o 
  -4  10   2      410.78      428.18      8.22 o 
  -3  10   2       37.93       38.83      1.73 o 
  -2  10   2      577.73      569.18      7.42 o 
  -1  10   2      523.23      484.20      6.55 o 
   0  10   2      834.51      849.57     12.13 o 
   1  10   2     1095.58     1087.33     13.08 o 
   2  10   2        0.02        0.98      0.42 o 
   3  10   2      300.55      278.51      5.58 o 
   4  10   2      328.79      328.96     16.28 o 
   5  10   2      181.30      204.84      8.68 o 
   6  10   2       34.67       44.59      6.85 o 
  -6  11   2      111.99      147.75     13.29 o 
  -5  11   2      258.58      288.19     13.75 o 
  -4  11   2        1.80        0.58      0.98 o 
  -3  11   2      586.32      612.30      7.91 o 
  -2  11   2      781.17      745.09      9.40 o 
  -1  11   2      345.89      361.94      5.24 o 
   0  11   2      835.55      818.63     11.14 o 
   1  11   2      616.05      629.08      7.79 o 
   2  11   2        4.11        1.95      0.44 o 
   3  11   2        1.05        3.13      0.77 o 
   4  11   2       54.17       63.43      6.72 o 
   5  11   2      120.18      136.32      7.08 o 
   6  11   2        1.43        1.30      3.46 o 
  -6  12   2      176.89      187.57     11.84 o 
  -5  12   2       50.29       39.32      5.41 o 
  -4  12   2      355.85      367.14     10.79 o 
  -3  12   2      316.78      297.23      7.69 o 
  -2  12   2      125.72      127.97      2.56 o 
  -1  12   2        0.38        8.30      0.69 o 
   0  12   2      176.50      208.33      3.67 o 
   1  12   2      461.47      428.67      5.47 o 
   2  12   2       16.18       19.26      0.91 o 
   3  12   2       54.31       63.65      2.57 o 
   4  12   2       20.08       18.13      3.09 o 
   5  12   2      103.56      108.76      6.97 o 
   6  12   2      170.78      166.17     11.91 o 
  -6  13   2       46.10       31.80      5.70 o 
  -5  13   2       93.79      108.45      8.42 o 
  -4  13   2        2.89        3.30      1.59 o 
  -3  13   2     1486.66     1490.46     19.42 o 
  -2  13   2      114.81      105.67      2.74 o 
  -1  13   2      263.74      244.28      4.65 o 
   0  13   2     1710.39     1706.54     22.20 o 
   1  13   2       93.27       86.56      1.80 o 
   2  13   2     1470.28     1437.64     16.91 o 
   3  13   2      551.18      527.16      9.43 o 
   4  13   2      116.58      122.32      5.32 o 
   5  13   2       98.35      110.43      5.99 o 
   6  13   2        4.43        9.74      4.41 o 
  -6  14   2       42.20       58.85     13.29 o 
  -5  14   2        4.69        7.44      3.14 o 
  -4  14   2      306.75      334.30     11.80 o 
  -3  14   2      283.91      298.06     12.45 o 
  -2  14   2      751.00      756.81      9.81 o 
  -1  14   2     1401.63     1400.89     18.78 o 
   0  14   2      489.54      488.11      7.15 o 
   1  14   2      458.42      426.05      5.80 o 
   2  14   2       87.61       84.91      1.99 o 
   3  14   2      759.74      712.68     13.33 o 
   4  14   2       34.24       29.37      2.92 o 
   5  14   2        8.25        5.04      2.30 o 
   6  14   2      242.20      260.31     15.24 o 
  -6  15   2       93.36      103.14     20.88 o 
  -5  15   2      143.79      158.03     13.29 o 
  -4  15   2       51.65       62.11      5.96 o 
  -3  15   2     1242.32     1209.90     20.15 o 
  -2  15   2      555.87      546.65      7.60 o 
  -1  15   2      247.84      245.41      4.84 o 
   0  15   2      123.97      114.21      2.55 o 
   1  15   2      129.00      145.08      2.66 o 
   2  15   2     1826.02     1764.82     23.25 o 
   3  15   2      371.36      394.55     10.68 o 
   4  15   2       63.35       70.46      5.35 o 
   5  15   2       35.65       48.89      4.76 o 
   6  15   2        3.55        2.81      3.87 o 
  -6  16   2      257.34      292.53     16.05 o 
  -5  16   2        5.83        9.43      3.55 o 
  -4  16   2      209.14      201.59     10.76 o 
  -3  16   2        0.92        1.39      1.50 o 
  -2  16   2      171.95      172.00      5.03 o 
  -1  16   2      294.10      278.72      5.40 o 
   0  16   2      361.13      342.51      5.36 o 
   1  16   2     1272.02     1269.69     15.96 o 
   2  16   2        6.74       11.73      1.34 o 
   3  16   2      379.47      352.05      9.32 o 
   4  16   2      155.16      152.20      6.65 o 
   5  16   2      186.37      197.73     10.86 o 
  -6  17   2        0.52       -0.43      3.10 o 
  -5  17   2      153.66      159.01     10.47 o 
  -4  17   2       70.05       75.35      6.68 o 
  -3  17   2      259.50      255.33      7.33 o 
  -2  17   2      957.09      943.29     15.21 o 
  -1  17   2        0.32        1.98      0.80 o 
   0  17   2      115.92      101.75      2.42 o 
   1  17   2        2.35        1.03      0.69 o 
   2  17   2       88.02       85.58      3.66 o 
   3  17   2       56.57       46.91      3.30 o 
   4  17   2       41.85       49.82      3.70 o 
   5  17   2      142.68      171.35     12.08 o 
  -5  18   2        5.35        6.48      3.57 o 
  -4  18   2       21.40       30.22      4.72 o 
  -3  18   2      502.12      470.52     17.87 o 
  -2  18   2       60.86       68.86      2.90 o 
  -1  18   2      223.77      210.30      4.89 o 
   0  18   2        0.73        2.67      0.81 o 
   1  18   2      309.35      280.05      6.56 o 
   2  18   2       37.15       33.51      3.22 o 
   3  18   2        1.09        1.99      1.75 o 
   4  18   2      173.24      170.01      8.54 o 
   5  18   2      166.14      173.19     18.35 o 
  -5  19   2      208.24      247.06     20.50 o 
  -4  19   2       14.47       14.82      4.59 o 
  -3  19   2      136.08      149.01      8.92 o 
  -2  19   2      512.97      467.76     10.00 o 
  -1  19   2      165.61      157.45      4.18 o 
   0  19   2     1058.06     1036.36     15.67 o 
   1  19   2      196.59      188.78      5.19 o 
   2  19   2      195.45      190.16      7.51 o 
   3  19   2      192.96      210.34      9.79 o 
   4  19   2        2.29        2.47      2.49 o 
   5  19   2      390.14      419.96     29.77 o 
  -5  20   2       43.46       45.24      7.58 o 
  -4  20   2       44.25       47.71      6.07 o 
  -3  20   2        5.08        6.64      2.92 o 
  -2  20   2       17.75       24.29      2.74 o 
  -1  20   2     1188.33     1142.58     20.46 o 
   0  20   2      289.27      291.48      6.55 o 
   1  20   2       17.53       17.17      2.19 o 
   2  20   2       61.50       69.03      7.58 o 
   3  20   2       90.29       89.82     10.07 o 
   4  20   2       87.26       99.14      6.72 o 
   5  20   2        2.72        3.18      5.99 o 
  -5  21   2       97.29      144.54     16.10 o 
  -4  21   2       67.34       60.44      6.82 o 
  -3  21   2      200.63      201.09     16.48 o 
  -2  21   2      374.54      365.17     14.82 o 
  -1  21   2       56.24       59.50      4.84 o 
   0  21   2      384.70      355.63     10.89 o 
   1  21   2      122.63      119.85      5.90 o 
   2  21   2      295.68      282.41     11.56 o 
   3  21   2       78.52       73.72      9.81 o 
   4  21   2        3.18        3.80      3.64 o 
  -5  22   2       49.54       56.73     11.05 o 
  -4  22   2      144.66      111.03     13.48 o 
  -3  22   2        0.73       -0.75      3.56 o 
  -2  22   2       41.40       54.19     15.35 o 
  -1  22   2      143.62      137.87      8.50 o 
   0  22   2       82.06       77.16      5.65 o 
   1  22   2      780.70      785.15     22.68 o 
   2  22   2       70.42       70.89      5.92 o 
   3  22   2       76.79       77.29      7.35 o 
   4  22   2       68.26       81.07     12.73 o 
  -4  23   2        0.38       -2.43      3.37 o 
  -3  23   2      269.32      257.63     19.66 o 
  -2  23   2        0.02        0.66      2.58 o 
  -1  23   2      163.76      175.65     14.98 o 
   0  23   2       33.59       34.99      4.28 o 
   1  23   2      175.45      185.26      9.18 o 
   2  23   2      451.01      445.74     15.94 o 
   3  23   2      217.06      228.64     12.73 o 
   4  23   2       34.68       42.31     10.48 o 
  -4  24   2       37.37       33.70      9.17 o 
  -3  24   2        9.66       -1.31      3.93 o 
  -2  24   2      286.59      257.63     19.28 o 
  -1  24   2        0.04        0.30      2.12 o 
   0  24   2       18.15       16.66      3.47 o 
   1  24   2     1387.82     1301.66     34.44 o 
   2  24   2       75.55       82.37     16.66 o 
   3  24   2       53.05       51.61      8.43 o 
   4  24   2       26.95       15.73      7.68 o 
  -4  25   2        0.49        0.00      4.31 o 
  -3  25   2       49.51       59.17     10.30 o 
  -2  25   2        2.24        7.86      5.24 o 
  -1  25   2       26.92       30.21      6.55 o 
   0  25   2       10.14        4.92      3.19 o 
   1  25   2      148.65      159.77     10.32 o 
   2  25   2      395.20      379.04     17.14 o 
   3  25   2      171.52      186.38     11.88 o 
  -3  26   2       12.59        9.55      6.18 o 
  -2  26   2       33.24       32.95      8.05 o 
  -1  26   2       44.64       34.08      6.37 o 
   0  26   2       17.86       20.28      4.69 o 
   1  26   2       30.88       27.29      5.16 o 
   2  26   2      281.42      295.05     15.02 o 
   3  26   2      116.79      125.79      9.99 o 
  -3  27   2        1.77       -0.75      4.31 o 
  -2  27   2       85.59       84.07     11.98 o 
  -1  27   2        9.67        6.11      3.69 o 
   0  27   2       48.93       41.56      5.86 o 
   1  27   2       31.05       23.53      5.10 o 
   2  27   2       49.44       60.81      7.21 o 
   3  27   2       23.02       17.04      7.30 o 
  -2  28   2       41.63       32.77      8.61 o 
  -1  28   2       22.50       28.43      5.71 o 
   0  28   2       32.79       38.00      7.30 o 
   1  28   2        0.50        4.72      3.83 o 
   2  28   2       83.29       79.39     20.60 o 
  -2  29   2        0.14       -1.69      4.49 o 
  -1  29   2       11.80       17.60      7.49 o 
   0  29   2        2.48        6.94      4.08 o 
   1  29   2        2.01       -0.56      3.57 o 
  -1  30   2       12.71       14.98      7.11 o 
   0  30   2        0.95        1.51      3.70 o 
  -7   1   3        2.25        3.95      3.57 o 
  -6   1   3       11.22       19.07      4.55 o 
  -5   1   3       91.75       87.01      4.69 o 
  -4   1   3      118.91      126.56      2.63 o 
  -3   1   3      308.63      356.68      4.97 o 
  -2   1   3       18.55       27.25      0.95 o 
  -1   1   3     1531.63     1595.73     26.04 o 
   0   1   3      304.70      344.30      7.25 o 
   1   1   3       68.47       78.36      2.31 o 
   2   1   3        9.52        9.26      1.05 o 
   3   1   3        4.81        7.25      1.38 o 
   4   1   3       36.33       28.74      2.00 o 
   5   1   3       10.58        8.63      3.62 o 
   6   1   3       28.27       31.32      6.21 o 
  -7   2   3       33.57       35.59      8.52 o 
  -6   2   3      446.44      418.66     18.01 o 
  -5   2   3        6.70        3.84      2.00 o 
  -4   2   3      199.75      196.47      3.48 o 
  -3   2   3        1.37        3.05      0.61 o 
  -2   2   3        1.89        3.01      0.34 o 
  -1   2   3     4073.07     4205.25     68.02 o 
   0   2   3     1793.55     1800.81     29.51 o 
   1   2   3      676.60      665.82     11.38 o 
   2   2   3     1520.37     1645.72     22.62 o 
   3   2   3      219.56      246.04      6.84 o 
   4   2   3        5.20        6.90      1.25 o 
   5   2   3       58.69       52.78      6.60 o 
   6   2   3        9.80        4.91      3.69 o 
  -7   3   3        0.51       -1.03      2.91 o 
  -6   3   3       51.53       60.82      5.39 o 
  -5   3   3      402.10      390.90     10.87 o 
  -4   3   3      143.46      135.53      3.63 o 
  -3   3   3        9.34       13.19      1.11 o 
  -2   3   3        1.64        0.29      0.22 o 
  -1   3   3      240.95      254.69      5.35 o 
   0   3   3      286.07      307.25      6.08 o 
   1   3   3      346.34      350.64      6.09 o 
   2   3   3      571.75      630.63     10.23 o 
   3   3   3       34.64       42.74      2.87 o 
   4   3   3        7.07        3.78      1.42 o 
   5   3   3       15.57       15.06      4.77 o 
   6   3   3       40.79       47.01      8.99 o 
  -7   4   3       24.66       22.54      5.42 o 
  -6   4   3        0.00       -0.44      2.13 o 
  -5   4   3       99.91      109.07      6.09 o 
  -4   4   3      574.00      552.71      7.60 o 
  -3   4   3     1215.46     1281.49     14.39 o 
  -2   4   3      405.28      423.94      5.24 o 
  -1   4   3     6560.94     6511.84     81.90 o 
   0   4   3       32.91       31.14      1.23 o 
   1   4   3      113.65      121.70      3.10 o 
   2   4   3      556.81      600.33      9.87 o 
   3   4   3       22.51       19.13      1.30 o 
   4   4   3        0.05        0.82      1.01 o 
   5   4   3        3.04        1.14      5.43 o 
   6   4   3        0.56       -0.42      3.30 o 
  -7   5   3       22.08       26.44      5.63 o 
  -6   5   3       22.86       18.81      3.55 o 
  -5   5   3       58.53       43.09      4.03 o 
  -4   5   3      141.55      135.98      2.84 o 
  -3   5   3      352.49      401.99      5.33 o 
  -2   5   3      884.12      996.59     10.79 o 
  -1   5   3     3638.27     3886.21     54.54 o 
   0   5   3      137.18      167.70      3.00 o 
   1   5   3       50.26       45.89      1.93 o 
   2   5   3       20.07       29.91      1.38 o 
   3   5   3       47.83       59.61      2.23 o 
   4   5   3      389.03      411.11     10.30 o 
   5   5   3       44.04       43.67      6.46 o 
   6   5   3       12.43       14.40      5.09 o 
  -7   6   3        5.18        5.76      3.73 o 
  -6   6   3        0.82        7.76      3.02 o 
  -5   6   3       70.74       66.23      4.90 o 
  -4   6   3      124.73      131.42      2.83 o 
  -3   6   3       39.03       36.98      1.28 o 
  -2   6   3     1646.22     1793.86     25.49 o 
  -1   6   3     2707.44     2959.78     36.51 o 
   0   6   3     3739.59     3882.14     54.83 o 
   1   6   3      292.87      295.03      6.17 o 
   2   6   3       96.38       82.42      2.00 o 
   3   6   3      259.10      278.69      5.87 o 
   4   6   3       15.19       16.77      1.98 o 
   5   6   3       30.98       28.30      5.41 o 
   6   6   3        5.64        3.13      3.60 o 
  -7   7   3        0.00       -2.31      3.09 o 
  -6   7   3       12.52        8.11      2.88 o 
  -5   7   3       25.32       31.11      3.74 o 
  -4   7   3       19.81       18.20      1.21 o 
  -3   7   3       43.19       54.61      1.69 o 
  -2   7   3     4235.23     4512.54     50.39 o 
  -1   7   3       43.01       38.35      0.96 o 
   0   7   3     2256.96     2321.18     31.77 o 
   1   7   3       49.52       45.44      1.27 o 
   2   7   3     1278.28     1370.37     19.41 o 
   3   7   3       44.56       44.64      2.78 o 
   4   7   3       18.02       22.85      2.28 o 
   5   7   3        4.44        8.14      3.71 o 
   6   7   3        2.74       -0.84      3.19 o 
  -7   8   3        9.25        6.29      5.90 o 
  -6   8   3        6.60        6.59      3.85 o 
  -5   8   3        0.00       -1.97      1.97 o 
  -4   8   3        1.11       -0.16      0.70 o 
  -3   8   3       70.14       79.19      2.81 o 
  -2   8   3     5323.77     5644.45     62.82 o 
  -1   8   3        0.75        1.18      0.41 o 
   0   8   3     2423.37     2641.91     32.58 o 
   1   8   3     1491.04     1539.37     21.79 o 
   2   8   3        0.58        2.57      0.54 o 
   3   8   3     1059.71     1104.96     16.65 o 
   4   8   3       19.09       15.07      2.01 o 
   5   8   3       38.45       49.56      6.68 o 
   6   8   3       12.72       10.72      5.34 o 
  -7   9   3        1.16       -2.94      2.98 o 
  -6   9   3       26.39       28.89      4.78 o 
  -5   9   3       76.11       80.44      6.95 o 
  -4   9   3        0.09        0.52      0.81 o 
  -3   9   3      415.83      442.30      6.10 o 
  -2   9   3      383.94      355.98      5.14 o 
  -1   9   3       46.95       45.07      1.63 o 
   0   9   3      733.73      799.22     10.80 o 
   1   9   3       12.24       11.95      0.82 o 
   2   9   3      564.37      572.34      8.63 o 
   3   9   3       17.31       33.53      2.30 o 
   4   9   3        0.11       -0.05      1.55 o 
   5   9   3      105.87      103.45      9.08 o 
   6   9   3        7.04        5.59      3.95 o 
  -7  10   3       11.86        3.07      3.78 o 
  -6  10   3        9.49        5.84      2.77 o 
  -5  10   3       86.50       79.10      7.02 o 
  -4  10   3       79.99       69.18      3.04 o 
  -3  10   3        4.19        4.75      0.76 o 
  -2  10   3     3849.59     4160.98     46.92 o 
  -1  10   3     2053.78     2024.28     24.70 o 
   0  10   3      388.74      401.27      6.39 o 
   1  10   3        4.20        4.06      0.62 o 
   2  10   3       51.73       42.66      1.93 o 
   3  10   3      273.35      297.75      6.30 o 
   4  10   3        8.78        8.99      2.87 o 
   5  10   3      106.75       93.17      7.53 o 
   6  10   3        6.43        4.76      3.16 o 
  -6  11   3       32.07       33.28      4.53 o 
  -5  11   3      115.95      114.66     16.10 o 
  -4  11   3       93.42       92.40      4.65 o 
  -3  11   3      944.05      991.00     12.30 o 
  -2  11   3      161.33      199.42      7.88 o 
  -1  11   3        5.70       10.48      1.17 o 
   0  11   3      156.62      180.07      3.56 o 
   1  11   3     1070.68     1056.90     13.38 o 
   2  11   3      249.57      266.84      4.93 o 
   3  11   3        0.59        0.01      0.90 o 
   4  11   3       76.81       90.20      6.57 o 
   5  11   3        3.40        6.28      3.51 o 
   6  11   3        0.00       -2.12      2.66 o 
  -6  12   3       76.27       80.08      6.45 o 
  -5  12   3      143.73      163.27     19.66 o 
  -4  12   3       12.61       15.79      2.50 o 
  -3  12   3       76.44       89.83      2.93 o 
  -2  12   3     1259.66     1327.95     17.15 o 
  -1  12   3      964.10      999.64     13.72 o 
   0  12   3      697.93      720.28     10.78 o 
   1  12   3      409.49      483.89      6.65 o 
   2  12   3        6.15        5.03      0.80 o 
   3  12   3      132.52      149.05      5.39 o 
   4  12   3      535.51      530.53     14.88 o 
   5  12   3        1.66        3.35      2.53 o 
   6  12   3       18.58       13.56      4.85 o 
  -6  13   3      132.45      122.24     10.77 o 
  -5  13   3       28.96       24.36      4.70 o 
  -4  13   3       70.43       58.66      3.95 o 
  -3  13   3      282.57      277.45      5.50 o 
  -2  13   3       41.17       38.75      1.82 o 
  -1  13   3       76.73       83.65      2.25 o 
   0  13   3        1.28        0.83      0.52 o 
   1  13   3      135.46      118.96      2.47 o 
   2  13   3        1.17        1.55      0.64 o 
   3  13   3     1107.95     1086.43     23.76 o 
   4  13   3       63.97       61.94      5.79 o 
   5  13   3       24.31       27.12      3.59 o 
   6  13   3        5.07        0.62      3.86 o 
  -6  14   3       24.57       27.92      4.58 o 
  -5  14   3       38.89       39.20      5.48 o 
  -4  14   3       55.66       62.63      4.07 o 
  -3  14   3      182.91      174.49      4.30 o 
  -2  14   3       52.68       53.96      1.90 o 
  -1  14   3      105.33       90.11      2.43 o 
   0  14   3      273.24      272.59      5.24 o 
   1  14   3       10.39       11.99      0.88 o 
   2  14   3      264.73      260.34      4.99 o 
   3  14   3      114.59      122.89      5.08 o 
   4  14   3      504.01      460.66     11.97 o 
   5  14   3       18.65       24.09      3.49 o 
   6  14   3       54.84       55.43      9.46 o 
  -6  15   3       11.43       12.38      3.50 o 
  -5  15   3       10.33       11.44      3.77 o 
  -4  15   3       35.83       31.38      4.63 o 
  -3  15   3       82.47       96.34      3.48 o 
  -2  15   3      104.63      106.04      2.92 o 
  -1  15   3       53.04       43.76      1.75 o 
   0  15   3       61.04       59.58      2.18 o 
   1  15   3       58.82       56.25      1.98 o 
   2  15   3      217.38      239.42      5.07 o 
   3  15   3      629.50      621.06     30.58 o 
   4  15   3       24.93       21.90      2.87 o 
   5  15   3      104.70      111.27      6.27 o 
  -6  16   3        3.52        3.77      4.49 o 
  -5  16   3        9.50        5.59      3.05 o 
  -4  16   3       12.66       13.03      3.57 o 
  -3  16   3       83.39       71.58      4.89 o 
  -2  16   3       58.09       63.85      2.88 o 
  -1  16   3      163.42      189.37      4.25 o 
   0  16   3        3.46        7.56      1.05 o 
   1  16   3       64.93       65.75      2.37 o 
   2  16   3      748.59      704.77     15.41 o 
   3  16   3      613.20      594.44     13.69 o 
   4  16   3       27.70       26.07      3.24 o 
   5  16   3        0.79        0.35      2.09 o 
  -6  17   3        1.00        3.88      3.83 o 
  -5  17   3        2.14        2.71      2.91 o 
  -4  17   3        8.30        3.61      2.70 o 
  -3  17   3       16.05        5.67      2.65 o 
  -2  17   3        9.10       12.17      1.47 o 
  -1  17   3        0.86        1.49      0.91 o 
   0  17   3      333.53      333.08      6.44 o 
   1  17   3      559.05      556.33     10.68 o 
   2  17   3      354.63      341.95      9.25 o 
   3  17   3       21.11       16.68      2.95 o 
   4  17   3        0.25       -1.78      2.01 o 
   5  17   3       31.81       27.42      4.51 o 
  -5  18   3        5.91        2.73      2.96 o 
  -4  18   3        9.64       15.03      4.04 o 
  -3  18   3       98.74       93.41      7.01 o 
  -2  18   3       72.21       67.32      3.47 o 
  -1  18   3       15.54       18.20      1.70 o 
   0  18   3      515.84      499.81      9.35 o 
   1  18   3      218.88      194.19      5.76 o 
   2  18   3      105.91      119.78      5.77 o 
   3  18   3        3.48        4.05      2.05 o 
   4  18   3      139.50      134.14      7.81 o 
   5  18   3       39.79       28.83      9.74 o 
  -5  19   3       67.17       76.42      7.93 o 
  -4  19   3       29.00       29.07      5.03 o 
  -3  19   3       38.30       35.37      4.85 o 
  -2  19   3       77.45       69.22      3.99 o 
  -1  19   3      121.37      125.58      4.77 o 
   0  19   3       90.79      102.85      4.03 o 
   1  19   3      400.33      373.90      9.76 o 
   2  19   3      274.85      289.52     11.38 o 
   3  19   3        0.04       -1.28      1.65 o 
   4  19   3        5.99        5.30      2.79 o 
   5  19   3        0.35        5.99      6.37 o 
  -5  20   3       34.01       40.96      6.29 o 
  -4  20   3        5.12        7.11      3.43 o 
  -3  20   3        2.92        3.37      2.61 o 
  -2  20   3       67.03       53.14      4.21 o 
  -1  20   3      264.13      247.95      8.09 o 
   0  20   3      532.41      482.34     11.60 o 
   1  20   3      394.33      392.41     11.34 o 
   2  20   3       11.83        8.72      3.68 o 
   3  20   3        2.01        0.28      2.71 o 
   4  20   3        0.02        1.34      2.47 o 
   5  20   3        3.10        5.06      5.99 o 
  -5  21   3       17.70       14.13     13.11 o 
  -4  21   3       12.92       12.54      4.09 o 
  -3  21   3      135.83      143.50      9.33 o 
  -2  21   3       13.95       13.48      2.82 o 
  -1  21   3      187.95      172.76     10.54 o 
   0  21   3       99.59       87.67      4.89 o 
   1  21   3      329.01      302.89      9.78 o 
   2  21   3       39.96       42.90      4.79 o 
   3  21   3        2.05        3.47      3.17 o 
   4  21   3        1.27       -1.61      2.63 o 
  -5  22   3        1.44       -3.93      3.93 o 
  -4  22   3      133.06      133.50     14.60 o 
  -3  22   3       15.07       17.04      6.18 o 
  -2  22   3       10.61        4.12      4.49 o 
  -1  22   3      370.84      387.91     15.51 o 
   0  22   3       30.61       27.29      4.27 o 
   1  22   3      101.75      100.21     10.20 o 
   2  22   3       67.31       61.17      6.41 o 
   3  22   3       22.19       20.38      8.61 o 
   4  22   3        0.96        0.43      4.49 o 
  -4  23   3        2.26       -2.43      3.74 o 
  -3  23   3       44.25       62.72      9.74 o 
  -2  23   3       74.63       64.97      9.92 o 
  -1  23   3       52.58       38.18      7.96 o 
   0  23   3      497.86      460.09     16.32 o 
   1  23   3       38.54       49.39      5.14 o 
   2  23   3       40.10       49.30      8.33 o 
   3  23   3        1.60        0.56      4.59 o 
   4  23   3       36.61       38.23      6.43 o 
  -4  24   3        1.00       -1.69      3.74 o 
  -3  24   3        3.07        0.37      3.56 o 
  -2  24   3       18.19       19.10      6.55 o 
  -1  24   3       11.27       10.57      3.02 o 
   0  24   3       12.66       20.14      4.04 o 
   1  24   3      128.33      129.09     18.72 o 
   2  24   3        0.45       -0.81      2.79 o 
   3  24   3        4.33        0.09      3.37 o 
  -4  25   3        0.29        0.94      4.87 o 
  -3  25   3        5.17        7.11      5.06 o 
  -2  25   3      156.50      157.84     15.35 o 
  -1  25   3        0.41        2.57      2.90 o 
   0  25   3       47.79       43.39      5.75 o 
   1  25   3       35.50       35.35      5.60 o 
   2  25   3      153.31      162.07     16.20 o 
   3  25   3        5.21        5.92      4.08 o 
  -3  26   3        0.40       -1.31      4.49 o 
  -2  26   3        0.02       -0.37      4.49 o 
  -1  26   3        8.69       12.09      7.30 o 
   0  26   3        2.29        2.32      3.10 o 
   1  26   3      205.87      211.22     15.26 o 
   2  26   3       13.91       24.30      5.36 o 
   3  26   3      119.65      120.83     10.11 o 
  -3  27   3        2.93        3.37      5.43 o 
  -2  27   3       28.00       32.39      8.80 o 
  -1  27   3        1.12        3.74      5.43 o 
   0  27   3       29.12       38.68      5.81 o 
   1  27   3       10.64       16.31      4.69 o 
   2  27   3       53.93       55.01      7.07 o 
  -2  28   3       17.50       18.54      7.49 o 
  -1  28   3        6.99        9.55      6.55 o 
   0  28   3      109.02      124.30     14.98 o 
   1  28   3       19.31       12.08      4.49 o 
   2  28   3      158.81      194.27     12.64 o 
  -2  29   3       30.52       52.05     10.48 o 
  -1  29   3       21.35       30.71      8.61 o 
   0  29   3        0.08        5.48      4.04 o 
   1  29   3       22.07       20.29      5.36 o 
  -7   0   4        0.13        6.55      5.43 o 
  -6   0   4      131.30      121.51     12.36 o 
  -5   0   4     1119.00     1091.01     54.86 o 
  -4   0   4       46.46       40.41      4.15 o 
  -3   0   4     1622.90     1568.36     28.57 o 
  -2   0   4     1119.65     1242.03     22.12 o 
  -1   0   4     9782.89     9102.99    432.47 o 
   0   0   4      807.27      798.92     22.11 o 
   1   0   4       40.46       63.70      2.93 o 
   2   0   4     2456.51     2560.09     51.48 o 
   3   0   4     1077.87     1087.18     56.29 o 
   4   0   4        0.60       -1.84      2.42 o 
   5   0   4     1474.79     1420.53     64.03 o 
   6   0   4       31.28       27.52      8.80 o 
  -7   1   4       10.52       18.51      4.95 o 
  -6   1   4       31.55       32.78      5.36 o 
  -5   1   4      152.29      112.66     25.84 o 
  -4   1   4     1408.70     1341.29     15.40 o 
  -3   1   4        0.17        0.90      0.62 o 
  -2   1   4      754.70      650.02      9.76 o 
  -1   1   4     1345.73     1545.34     21.35 o 
   0   1   4     6068.78     5806.92    101.87 o 
   1   1   4        1.71       11.60      0.97 o 
   2   1   4      340.89      357.57      7.47 o 
   3   1   4      854.26      890.75     16.78 o 
   4   1   4     1471.12     1436.48     32.08 o 
   5   1   4       31.08       40.11      8.99 o 
   6   1   4      204.78      211.76     25.65 o 
  -7   2   4       12.21       10.67      4.50 o 
  -6   2   4      249.52      263.55     13.43 o 
  -5   2   4     1442.11     1399.11     29.29 o 
  -4   2   4        6.91        8.80      1.58 o 
  -3   2   4     1121.64     1113.65     14.71 o 
  -2   2   4      123.67      154.46      2.71 o 
  -1   2   4       28.53       17.07      1.09 o 
   0   2   4     3573.98     3554.48     57.52 o 
   1   2   4     1591.30     1823.55     28.71 o 
   2   2   4        6.15        9.24      0.78 o 
   3   2   4      228.21      247.90     10.02 o 
   4   2   4       46.21       58.33     11.11 o 
   5   2   4      309.07      286.85     15.29 o 
   6   2   4       36.46       36.03      6.95 o 
  -7   3   4        2.45        0.92      3.23 o 
  -6   3   4      172.31      178.81     24.15 o 
  -5   3   4        0.66        2.66      1.80 o 
  -4   3   4     1887.60     1915.50     21.33 o 
  -3   3   4      178.93      200.74      6.66 o 
  -2   3   4      441.62      363.69      5.69 o 
  -1   3   4      165.30      194.47      4.51 o 
   0   3   4       92.66      119.12      2.89 o 
   1   3   4     1313.27     1243.33     21.93 o 
   2   3   4      626.68      724.99     10.93 o 
   3   3   4      724.51      737.90     14.37 o 
   4   3   4      833.50      818.88     20.24 o 
   5   3   4        0.07        1.45      3.28 o 
   6   3   4      184.57      168.69     12.78 o 
  -7   4   4      102.57      109.73      9.53 o 
  -6   4   4      346.86      342.67     30.52 o 
  -5   4   4      479.50      467.49     12.06 o 
  -4   4   4        9.00        7.87      1.98 o 
  -3   4   4      601.38      502.31      7.02 o 
  -2   4   4      406.39      484.43      7.31 o 
  -1   4   4     1214.88     1238.27     19.28 o 
   0   4   4     2088.54     2062.13     31.01 o 
   1   4   4      148.30      165.23      3.48 o 
   2   4   4      119.41      170.08      3.74 o 
   3   4   4      103.85       95.00      5.27 o 
   4   4   4      326.24      307.84     10.00 o 
   5   4   4       51.17       61.70     10.95 o 
   6   4   4        0.18        5.64      4.87 o 
  -7   5   4       23.27       27.94      5.67 o 
  -6   5   4      200.04      199.08     17.32 o 
  -5   5   4      406.46      370.24     12.97 o 
  -4   5   4     1136.88     1117.99     14.67 o 
  -3   5   4       11.50       10.00      1.19 o 
  -2   5   4        6.65        2.84      0.53 o 
  -1   5   4      207.36      184.15      4.36 o 
   0   5   4      590.23      652.04     10.85 o 
   1   5   4     1569.99     1525.35     22.98 o 
   2   5   4       72.59       74.18      2.25 o 
   3   5   4      539.59      485.81      9.69 o 
   4   5   4        5.11        2.20      1.70 o 
   5   5   4      127.35      135.16     10.46 o 
   6   5   4      129.00      137.43     11.61 o 
  -7   6   4      102.59      103.87      9.46 o 
  -6   6   4       42.22       39.54      4.51 o 
  -5   6   4      326.79      353.82      9.91 o 
  -4   6   4        0.00        2.07      0.98 o 
  -3   6   4     1451.30     1428.87     16.23 o 
  -2   6   4     2038.88     2128.30     29.83 o 
  -1   6   4     2510.58     2461.69     33.05 o 
   0   6   4      605.58      601.48      8.93 o 
   1   6   4      132.36      133.59      3.49 o 
   2   6   4      245.20      205.22      4.67 o 
   3   6   4       23.53       27.03      2.16 o 
   4   6   4      551.50      510.54     14.25 o 
   5   6   4       88.91       85.20      8.47 o 
   6   6   4       22.03       27.45      6.29 o 
  -7   7   4      159.23      159.60     11.31 o 
  -6   7   4      106.76      117.56      7.16 o 
  -5   7   4      406.01      361.24     12.31 o 
  -4   7   4      570.57      569.85     10.83 o 
  -3   7   4       49.79       57.21      3.07 o 
  -2   7   4     2290.54     2318.16     27.91 o 
  -1   7   4      379.10      382.72      7.82 o 
   0   7   4     2887.24     3149.12     41.67 o 
   1   7   4      242.47      334.14      7.24 o 
   2   7   4      167.34      169.12      4.16 o 
   3   7   4      668.38      674.30     12.73 o 
   4   7   4       39.56       47.64      4.07 o 
   5   7   4      199.05      187.41     21.16 o 
   6   7   4       29.97       38.72      8.99 o 
  -7   8   4       56.73       68.99      8.33 o 
  -6   8   4      279.82      293.81     15.50 o 
  -5   8   4      243.14      247.99      9.71 o 
  -4   8   4      111.93      109.58      6.39 o 
  -3   8   4      984.68      970.94     12.20 o 
  -2   8   4      199.74      165.91      6.21 o 
  -1   8   4     3066.91     3254.80     43.80 o 
   0   8   4     1452.00     1508.89     22.60 o 
   1   8   4      116.42      139.06      3.05 o 
   2   8   4      393.89      358.58      7.24 o 
   3   8   4        5.21        6.05      1.55 o 
   4   8   4      697.52      687.88     18.34 o 
   5   8   4       76.05       74.75      8.10 o 
   6   8   4       56.80       58.74     12.26 o 
  -7   9   4      121.83      127.18     10.59 o 
  -6   9   4        2.52        4.58      2.53 o 
  -5   9   4       68.83       65.85      5.00 o 
  -4   9   4      429.01      469.48     10.86 o 
  -3   9   4        0.09        2.08      0.58 o 
  -2   9   4     6335.56     6372.60     73.65 o 
  -1   9   4      983.20     1069.23     17.60 o 
   0   9   4     2407.49     2366.89     37.12 o 
   1   9   4      250.32      211.54      5.10 o 
   2   9   4      123.68      131.99      3.45 o 
   3   9   4     1294.13     1297.69     25.98 o 
   4   9   4      400.24      387.85     22.32 o 
   5   9   4      211.49      217.29     13.37 o 
   6   9   4       30.89       34.42     11.23 o 
  -7  10   4       80.04      107.65     21.44 o 
  -6  10   4       77.27       86.75      6.52 o 
  -5  10   4      111.08      125.95      6.77 o 
  -4  10   4      289.17      243.91     10.34 o 
  -3  10   4     1213.16     1207.57     14.99 o 
  -2  10   4      556.40      618.83     13.33 o 
  -1  10   4     5579.48     5614.68     65.94 o 
   0  10   4       78.06       72.70      2.01 o 
   1  10   4      380.51      356.46      6.95 o 
   2  10   4      771.30      763.46     11.75 o 
   3  10   4       97.60       86.38      8.88 o 
   4  10   4      328.74      326.40     11.17 o 
   5  10   4      202.54      185.87     12.43 o 
   6  10   4        1.42        3.22      3.86 o 
  -6  11   4       92.17      102.43      7.18 o 
  -5  11   4      107.35      103.02     10.34 o 
  -4  11   4      624.77      597.77     14.75 o 
  -3  11   4       36.65       46.59      3.01 o 
  -2  11   4     1683.78     1711.24     20.24 o 
  -1  11   4      221.13      213.37      3.92 o 
   0  11   4        0.45       -0.07      0.33 o 
   1  11   4     1907.45     1930.32     25.92 o 
   2  11   4       23.25       20.63      1.56 o 
   3  11   4      350.65      357.53      7.77 o 
   4  11   4       12.27       10.19      3.23 o 
   5  11   4      226.25      249.15     14.55 o 
   6  11   4       83.31      117.52     26.21 o 
  -6  12   4       20.40       21.31      4.08 o 
  -5  12   4      351.27      358.51     13.45 o 
  -4  12   4        3.26        8.68      5.40 o 
  -3  12   4     1811.81     1799.18     24.01 o 
  -2  12   4      164.44      147.57      4.21 o 
  -1  12   4        7.52        9.51      0.79 o 
   0  12   4       44.12       36.93      1.42 o 
   1  12   4       19.48       18.38      1.09 o 
   2  12   4      765.80      768.70     11.35 o 
   3  12   4        0.18        0.41      1.00 o 
   4  12   4      199.66      194.87      8.27 o 
   5  12   4       86.45       89.14      8.92 o 
   6  12   4       37.03       41.27      5.77 o 
  -6  13   4      296.18      323.31     12.98 o 
  -5  13   4       23.18       26.32      6.47 o 
  -4  13   4      740.37      705.88     18.97 o 
  -3  13   4       18.01       17.78      3.56 o 
  -2  13   4      843.62      832.94     10.77 o 
  -1  13   4       17.39       22.10      1.15 o 
   0  13   4       53.78       42.83      1.53 o 
   1  13   4      321.63      293.73      4.97 o 
   2  13   4        0.74       -0.33      0.76 o 
   3  13   4       23.92       28.26      2.21 o 
   4  13   4       16.77       14.80      3.10 o 
   5  13   4        7.65        8.00      2.65 o 
  -6  14   4       49.04       38.02      4.93 o 
  -5  14   4      129.88      145.00      7.42 o 
  -4  14   4       80.62       78.14      8.05 o 
  -3  14   4      501.74      499.56     12.42 o 
  -2  14   4       22.21       28.45      2.70 o 
  -1  14   4        2.02        2.31      0.63 o 
   0  14   4      108.33      114.66      2.76 o 
   1  14   4      169.18      164.88      3.55 o 
   2  14   4      753.84      745.38     12.33 o 
   3  14   4       70.84       68.93      3.09 o 
   4  14   4      353.10      359.54     13.46 o 
   5  14   4       86.01      101.71      6.26 o 
  -6  15   4      151.96      155.68     11.23 o 
  -5  15   4        5.65        9.05      3.51 o 
  -4  15   4      678.24      730.02     30.43 o 
  -3  15   4        0.53        0.75      1.61 o 
  -2  15   4      277.07      269.12      5.18 o 
  -1  15   4      436.08      422.58      6.94 o 
   0  15   4        4.05        2.10      0.66 o 
   1  15   4      222.38      211.88      4.08 o 
   2  15   4        0.93        0.85      0.98 o 
   3  15   4      180.21      179.24      9.04 o 
   4  15   4       86.34       82.73      5.19 o 
   5  15   4       37.86       39.19      4.81 o 
  -6  16   4       36.06       48.27      6.94 o 
  -5  16   4      306.31      319.80     15.35 o 
  -4  16   4        6.28        7.40      2.96 o 
  -3  16   4      118.67      118.77      6.38 o 
  -2  16   4      407.14      347.84     11.39 o 
  -1  16   4      504.79      535.70      8.93 o 
   0  16   4      144.00      154.23      3.77 o 
   1  16   4      309.87      332.35      7.19 o 
   2  16   4      172.70      164.60      5.20 o 
   3  16   4      211.25      207.47      8.51 o 
   4  16   4       58.44       57.19      5.58 o 
   5  16   4       78.26       88.29     12.20 o 
  -6  17   4      104.98      121.61     10.38 o 
  -5  17   4        1.81        3.92      3.06 o 
  -4  17   4      150.86      175.90     10.46 o 
  -3  17   4       28.54       22.11      3.97 o 
  -2  17   4       26.14       22.69      2.37 o 
  -1  17   4      744.47      688.58     14.40 o 
   0  17   4      268.60      267.91      6.70 o 
   1  17   4      836.37      771.47     14.84 o 
   2  17   4      130.25      133.20      5.43 o 
   3  17   4      104.19      104.59      6.00 o 
   4  17   4       93.94       92.13      6.76 o 
   5  17   4       67.85       75.88      9.85 o 
  -5  18   4      106.50       87.47      8.34 o 
  -4  18   4      344.23      327.12     15.73 o 
  -3  18   4        8.75       22.17      4.10 o 
  -2  18   4      436.10      417.53     11.17 o 
  -1  18   4        6.85        8.66      1.82 o 
   0  18   4      289.28      262.74      7.98 o 
   1  18   4      378.12      375.78      9.74 o 
   2  18   4      904.85      849.41     21.51 o 
   3  18   4       73.78       67.54      7.03 o 
   4  18   4       12.69       13.56      3.62 o 
   5  18   4      113.37      123.28      8.53 o 
  -5  19   4       50.89       44.19      6.41 o 
  -4  19   4        2.93       -0.05      2.47 o 
  -3  19   4        8.20        8.83      3.09 o 
  -2  19   4      180.17      211.76      8.90 o 
  -1  19   4      247.64      220.20      7.36 o 
   0  19   4      591.37      594.44     13.54 o 
   1  19   4      431.54      409.15     10.49 o 
   2  19   4       32.79       57.60      5.30 o 
   3  19   4       37.59       37.38      4.49 o 
   4  19   4       96.36      101.68      7.34 o 
   5  19   4        0.53       -1.44      3.51 o 
  -5  20   4        7.25        2.79      3.51 o 
  -4  20   4        1.40        0.88      2.64 o 
  -3  20   4       83.10       88.52      9.08 o 
  -2  20   4       11.56       17.03      3.90 o 
  -1  20   4      161.10      143.01      5.86 o 
   0  20   4     1606.46     1551.08     29.58 o 
   1  20   4      230.17      217.01      8.04 o 
   2  20   4      827.03      881.92     29.45 o 
   3  20   4        3.48        3.28      2.52 o 
   4  20   4        2.97        6.08      2.93 o 
  -5  21   4       19.06       18.84      9.17 o 
  -4  21   4       21.93       20.20      4.63 o 
  -3  21   4        2.22        5.38      3.17 o 
  -2  21   4       44.80       51.22      5.76 o 
  -1  21   4      305.55      301.54     18.16 o 
   0  21   4      133.83      147.22      5.70 o 
   1  21   4      512.70      521.97     14.55 o 
   2  21   4       17.19       15.94      4.59 o 
   3  21   4       51.21       35.10      5.67 o 
   4  21   4        1.36        0.15      2.59 o 
  -5  22   4        9.62       12.36      4.58 o 
  -4  22   4       13.49       13.63      4.21 o 
  -3  22   4      296.37      272.66     13.83 o 
  -2  22   4      107.18       97.23      7.86 o 
  -1  22   4        2.30        2.96      2.21 o 
   0  22   4       14.71       14.71      2.67 o 
   1  22   4        0.60        0.37      1.96 o 
   2  22   4       63.98       74.78      7.38 o 
   3  22   4        0.01       -1.60      2.56 o 
   4  22   4        0.84        1.67      2.69 o 
  -4  23   4       63.81       73.77     11.61 o 
  -3  23   4       12.51        8.80      5.24 o 
  -2  23   4      112.55      104.10     11.98 o 
  -1  23   4       64.18       49.40      5.53 o 
   0  23   4       27.01       14.64      3.89 o 
   1  23   4      555.31      572.91     31.08 o 
   2  23   4        0.06       -0.94      3.84 o 
   3  23   4       37.07       38.65      6.29 o 
   4  23   4        5.53        4.92      4.00 o 
  -4  24   4       29.24       26.21      8.24 o 
  -3  24   4      115.71      115.90     13.11 o 
  -2  24   4      257.03      243.21     18.91 o 
  -1  24   4      153.77      159.56      9.68 o 
   0  24   4       23.10       22.23      4.96 o 
   1  24   4       16.40        9.95      4.21 o 
   2  24   4       92.46       83.99      8.05 o 
   3  24   4       10.63        8.76      4.08 o 
  -4  25   4       81.35       76.02     12.17 o 
  -3  25   4        2.09        3.56      4.87 o 
  -2  25   4      217.25      199.78     17.60 o 
  -1  25   4       72.42       65.91     10.11 o 
   0  25   4       76.44       82.41      7.65 o 
   1  25   4        4.57        9.39      4.00 o 
   2  25   4        7.59        1.15      3.65 o 
   3  25   4       52.42       53.85      7.53 o 
  -3  26   4      142.48      158.77     15.73 o 
  -2  26   4       76.09       73.77     11.42 o 
  -1  26   4       99.59      123.39     14.04 o 
   0  26   4      181.04      167.70     10.89 o 
   1  26   4        1.83        5.54      3.62 o 
   2  26   4       30.12       31.38      5.88 o 
  -3  27   4        0.08       -0.19      5.06 o 
  -2  27   4      117.92      108.78     13.86 o 
  -1  27   4      144.25      170.19     16.29 o 
   0  27   4      130.48      134.43      9.98 o 
   1  27   4        0.23       -1.78      2.97 o 
   2  27   4        9.01        9.63      4.43 o 
  -2  28   4       15.77        5.43      5.80 o 
  -1  28   4      133.95      141.36     15.35 o 
   0  28   4      106.28      115.27      9.54 o 
   1  28   4       54.65       47.64      6.94 o 
  -1  29   4       26.91       24.15      8.61 o 
   0  29   4      156.50      192.47     17.79 o 
   1  29   4      144.53      148.48     17.32 o 
  -7   1   5       56.01       48.06      7.21 o 
  -6   1   5       44.55       41.61      5.76 o 
  -5   1   5       30.39       21.86      5.43 o 
  -4   1   5       38.13       45.47      2.31 o 
  -3   1   5       81.00       92.45      2.24 o 
  -2   1   5        1.29        1.64      0.40 o 
  -1   1   5      193.87      234.29      4.22 o 
   0   1   5      651.40      675.11     13.97 o 
   1   1   5      107.06      102.28      2.62 o 
   2   1   5      240.06      278.45      5.89 o 
   3   1   5      315.85      329.41      7.73 o 
   4   1   5      102.07      101.99      5.34 o 
   5   1   5        0.04        0.62      2.92 o 
   6   1   5        0.07        2.07      3.64 o 
  -7   2   5       84.04       84.00     13.86 o 
  -6   2   5        2.53        1.16      2.81 o 
  -5   2   5       97.14      100.75      6.62 o 
  -4   2   5       79.96       73.37      3.05 o 
  -3   2   5      232.11      244.40      4.40 o 
  -2   2   5        2.22        2.81      0.48 o 
  -1   2   5        4.34        1.92      0.73 o 
   0   2   5        3.19        3.58      0.89 o 
   1   2   5      131.77      119.98      2.92 o 
   2   2   5        2.64        2.33      0.60 o 
   3   2   5       67.54       67.33      3.88 o 
   4   2   5       19.20       21.57      3.50 o 
   5   2   5       18.72       26.82      5.76 o 
   6   2   5        3.27        1.40      3.64 o 
  -7   3   5       96.27       96.98      9.06 o 
  -6   3   5        1.27        1.97      2.90 o 
  -5   3   5        4.20        2.26      1.97 o 
  -4   3   5       94.25       94.81      3.81 o 
  -3   3   5       78.78       93.60      2.29 o 
  -2   3   5       81.89      103.52      2.77 o 
  -1   3   5     1293.45     1498.89     21.43 o 
   0   3   5     1855.15     1866.96     31.21 o 
   1   3   5      283.25      323.59      8.56 o 
   2   3   5     1065.98     1085.35     17.68 o 
   3   3   5      320.77      304.25      7.31 o 
   4   3   5      140.38      138.70     16.69 o 
   5   3   5        2.17        0.37      2.91 o 
   6   3   5       37.37       39.19      7.27 o 
  -7   4   5        1.25        7.19      3.86 o 
  -6   4   5       26.33       28.92      5.10 o 
  -5   4   5       12.94        6.66      3.15 o 
  -4   4   5      107.85      121.48      4.40 o 
  -3   4   5      282.46      310.97      5.87 o 
  -2   4   5       21.16       14.95      1.30 o 
  -1   4   5        0.44        3.52      1.26 o 
   0   4   5     1964.03     2166.75     32.78 o 
   1   4   5     1672.87     1782.32     34.44 o 
   2   4   5       36.44       39.14      1.77 o 
   3   4   5      116.21      126.57      9.85 o 
   4   4   5       96.41       81.92      5.92 o 
   5   4   5       15.48       20.66      5.35 o 
   6   4   5        4.51        2.08      4.04 o 
  -7   5   5        2.09        1.83      3.24 o 
  -6   5   5       51.77       46.87      6.02 o 
  -5   5   5        3.30        3.10      2.63 o 
  -4   5   5       66.27       49.31      5.92 o 
  -3   5   5      238.96      226.17      4.74 o 
  -2   5   5      121.14      124.32      3.14 o 
  -1   5   5      376.53      390.03      7.22 o 
   0   5   5      126.33      127.11      3.31 o 
   1   5   5      559.74      582.52     10.65 o 
   2   5   5      945.70      973.95     17.56 o 
   3   5   5       21.87       23.16      1.99 o 
   4   5   5       73.52       74.28      7.76 o 
   5   5   5       56.67       42.25      6.74 o 
   6   5   5       54.35       47.68      7.88 o 
  -7   6   5        3.25        5.21      3.76 o 
  -6   6   5       47.23       42.41      5.82 o 
  -5   6   5      487.93      436.88     13.82 o 
  -4   6   5      441.58      441.90     10.37 o 
  -3   6   5        6.00        4.04      0.90 o 
  -2   6   5     3817.99     3921.32     50.75 o 
  -1   6   5      241.44      256.99      6.00 o 
   0   6   5     1035.91     1134.56     18.17 o 
   1   6   5      350.30      352.23      7.83 o 
   2   6   5       51.21       55.73      2.09 o 
   3   6   5      714.71      702.75     15.64 o 
   4   6   5       70.40       73.83      5.64 o 
   5   6   5        0.02        0.69      3.37 o 
   6   6   5       12.10       10.21      4.74 o 
  -7   7   5        0.28       -2.87      3.09 o 
  -6   7   5       10.34       10.76      3.83 o 
  -5   7   5        1.19        2.24      2.47 o 
  -4   7   5       48.97       37.58      3.15 o 
  -3   7   5      520.15      583.97      9.83 o 
  -2   7   5     1461.02     1532.64     20.80 o 
  -1   7   5      180.47      197.53      3.78 o 
   0   7   5     1742.78     1928.50     26.28 o 
   1   7   5      284.24      305.29      6.08 o 
   2   7   5       41.64       36.00      1.71 o 
   3   7   5      652.93      625.20     18.80 o 
   4   7   5       44.88       45.27      5.13 o 
   5   7   5       82.34       81.85      8.73 o 
   6   7   5        1.20        3.42      4.29 o 
  -7   8   5       19.03       18.22      4.96 o 
  -6   8   5       39.07       39.42      5.98 o 
  -5   8   5      136.55      129.41      6.79 o 
  -4   8   5       43.86       42.17      2.25 o 
  -3   8   5      116.46      118.25      3.12 o 
  -2   8   5       33.09       56.65      2.84 o 
  -1   8   5        1.62        0.99      0.47 o 
   0   8   5     1001.15      971.58     14.10 o 
   1   8   5     1780.29     1884.74     28.37 o 
   2   8   5      356.37      359.73      6.83 o 
   3   8   5      184.42      210.54      7.92 o 
   4   8   5      166.29      131.39      8.16 o 
   5   8   5        0.07        0.68      3.04 o 
   6   8   5        2.13        1.94      4.31 o 
  -7   9   5        0.90        3.82      4.12 o 
  -6   9   5       23.20       32.30      4.38 o 
  -5   9   5        0.20       -0.90      2.17 o 
  -4   9   5       12.73        9.56      1.38 o 
  -3   9   5      120.36      103.39      2.96 o 
  -2   9   5      292.20      267.88      5.13 o 
  -1   9   5      558.05      579.52      9.15 o 
   0   9   5      127.10      149.13      4.45 o 
   1   9   5      270.09      313.92      9.03 o 
   2   9   5        0.64        2.58      0.76 o 
   3   9   5     1034.12      981.78     23.36 o 
   4   9   5       28.31       27.78      4.44 o 
   5   9   5        0.74        0.05      3.19 o 
   6   9   5        0.84       -1.37      3.73 o 
  -6  10   5       24.68       23.68      6.51 o 
  -5  10   5       10.39        9.09      2.55 o 
  -4  10   5      287.16      272.12      7.20 o 
  -3  10   5       73.86       76.82      2.09 o 
  -2  10   5      385.45      418.75      6.69 o 
  -1  10   5      271.37      312.93      4.88 o 
   0  10   5      960.34      925.87     15.00 o 
   1  10   5       51.91       52.89      2.62 o 
   2  10   5        7.97        6.24      0.93 o 
   3  10   5      185.40      190.56     13.78 o 
   4  10   5      278.69      234.26     17.79 o 
   5  10   5      119.42      157.37     11.76 o 
   6  10   5        2.38        1.26      3.81 o 
  -6  11   5        4.95        5.74      2.88 o 
  -5  11   5        8.63        7.23      2.41 o 
  -4  11   5       67.22       76.41      3.82 o 
  -3  11   5      408.22      442.23      8.58 o 
  -2  11   5      547.17      582.67      8.53 o 
  -1  11   5      113.35      123.34      3.07 o 
   0  11   5      233.29      264.88      4.77 o 
   1  11   5       50.69       59.60      2.08 o 
   2  11   5        0.75        0.26      0.71 o 
   3  11   5       48.73       57.05      3.71 o 
   4  11   5       97.75       85.19     16.76 o 
   5  11   5        4.03        7.51      4.00 o 
  -6  12   5       25.44       30.49      4.52 o 
  -5  12   5        1.45        1.33      1.87 o 
  -4  12   5       82.53       59.22      3.83 o 
  -3  12   5      879.67      862.25     15.75 o 
  -2  12   5      289.28      247.95      5.00 o 
  -1  12   5     1486.34     1454.46     22.69 o 
   0  12   5      365.87      371.79      7.10 o 
   1  12   5       13.92       16.67      1.45 o 
   2  12   5        6.00        3.59      0.96 o 
   3  12   5       35.10       33.53      3.05 o 
   4  12   5      126.02      119.55      7.49 o 
   5  12   5       40.14       39.48      6.74 o 
  -6  13   5       18.28       15.47      3.62 o 
  -5  13   5       89.70       97.43      6.11 o 
  -4  13   5      258.03      247.34      8.08 o 
  -3  13   5       58.84       66.12      2.79 o 
  -2  13   5        4.45        3.08      0.63 o 
  -1  13   5      619.42      598.04     10.00 o 
   0  13   5      217.26      210.58      5.45 o 
   1  13   5       20.02       22.44      1.71 o 
   2  13   5      150.82      151.27      5.03 o 
   3  13   5        0.91        1.25      1.67 o 
   4  13   5      323.59      344.15     14.52 o 
   5  13   5        1.52        1.77      2.74 o 
  -6  14   5       16.81       10.01      6.18 o 
  -5  14   5        8.35       11.36      5.06 o 
  -4  14   5        0.06       -1.90      2.18 o 
  -3  14   5      959.46     1020.53     22.93 o 
  -2  14   5       34.28       31.93      1.68 o 
  -1  14   5      675.90      677.88     10.49 o 
   0  14   5      271.11      267.78      5.27 o 
   1  14   5        3.19        0.39      0.89 o 
   2  14   5        5.74        2.23      1.25 o 
   3  14   5       16.09       14.26      2.81 o 
   4  14   5      129.99      119.81      7.66 o 
   5  14   5       19.87       16.40      3.43 o 
  -6  15   5        0.53        0.70      3.23 o 
  -5  15   5        0.50        5.45      3.09 o 
  -4  15   5       48.49       45.17      6.65 o 
  -3  15   5      849.12      784.06     18.55 o 
  -2  15   5       32.13       29.98      1.86 o 
  -1  15   5      934.19      919.47     13.66 o 
   0  15   5       19.32       24.79      1.77 o 
   1  15   5        8.74       14.54      1.98 o 
   2  15   5        5.86        6.06      1.54 o 
   3  15   5        0.93       -0.18      1.80 o 
   4  15   5        7.26        5.89      2.86 o 
   5  15   5        0.04       -1.44      2.59 o 
  -6  16   5       12.80        5.74      3.90 o 
  -5  16   5        2.30        1.10      2.90 o 
  -4  16   5      116.19      106.70      8.07 o 
  -3  16   5       61.51       65.27      6.29 o 
  -2  16   5       84.90       73.49      3.41 o 
  -1  16   5      310.81      294.27      6.79 o 
   0  16   5      580.87      579.98     12.51 o 
   1  16   5        0.57        3.03      1.21 o 
   2  16   5       81.42       77.68      5.53 o 
   3  16   5        1.08        0.11      1.93 o 
   4  16   5       41.60       54.11      5.58 o 
   5  16   5        0.24        1.90      2.95 o 
  -6  17   5       33.72       26.21      5.89 o 
  -5  17   5       20.07       13.44      4.34 o 
  -4  17   5       77.52       95.82      8.80 o 
  -3  17   5       98.22       85.53      7.01 o 
  -2  17   5       85.16       86.10      5.29 o 
  -1  17   5        0.18        1.09      1.03 o 
   0  17   5      114.54      106.74      4.10 o 
   1  17   5        9.70       11.30      1.59 o 
   2  17   5      114.66      111.05      5.11 o 
   3  17   5        1.25        1.20      2.21 o 
   4  17   5        6.47        7.04      3.25 o 
   5  17   5       18.80       13.57      4.13 o 
  -5  18   5        0.70       -2.17      2.51 o 
  -4  18   5       81.82       61.80     11.33 o 
  -3  18   5       14.64       26.46      8.05 o 
  -2  18   5      219.55      214.30     10.98 o 
  -1  18   5      173.50      174.57      6.02 o 
   0  18   5      187.09      191.33      5.95 o 
   1  18   5       21.81       20.54      2.80 o 
   2  18   5      383.30      356.12     11.37 o 
   3  18   5       25.31       26.37      4.06 o 
   4  18   5        4.47        1.06      2.55 o 
  -5  19   5        0.14       -2.71      2.71 o 
  -4  19   5       97.57      103.44      8.41 o 
  -3  19   5       35.03       34.19      5.22 o 
  -2  19   5        0.94       -0.94      2.12 o 
  -1  19   5      103.59      102.43      5.64 o 
   0  19   5      216.66      221.40      6.68 o 
   1  19   5       13.94       13.66      2.48 o 
   2  19   5       63.27       58.13      6.33 o 
   3  19   5       81.76       62.23      5.74 o 
   4  19   5        0.31        1.57      2.78 o 
  -5  20   5       15.10       16.62      4.95 o 
  -4  20   5       33.22       37.04      5.63 o 
  -3  20   5        8.85        2.51      3.01 o 
  -2  20   5       11.43       11.46      3.55 o 
  -1  20   5        0.25        0.42      1.70 o 
   0  20   5        0.80        0.79      1.62 o 
   1  20   5        3.66        1.60      2.09 o 
   2  20   5      135.88      104.29     12.54 o 
   3  20   5        5.03        3.63      2.55 o 
   4  20   5       25.18       26.54      4.72 o 
  -5  21   5        0.47        1.51      3.24 o 
  -4  21   5       10.04        5.15      3.57 o 
  -3  21   5      130.34      118.35     11.89 o 
  -2  21   5       56.14       47.57      7.40 o 
  -1  21   5      472.65      453.74     22.05 o 
   0  21   5       67.14       57.24      4.74 o 
   1  21   5      255.54      244.42      9.97 o 
   2  21   5       52.86       51.23      6.47 o 
   3  21   5       76.63       79.64      9.03 o 
   4  21   5        1.42        1.55      2.66 o 
  -5  22   5        8.92       15.91      6.93 o 
  -4  22   5        3.20        4.50      3.49 o 
  -3  22   5       63.16       55.78      6.68 o 
  -2  22   5       15.27       17.72      4.42 o 
  -1  22   5      120.95      101.50     14.88 o 
   0  22   5      263.16      260.70     10.26 o 
   1  22   5      156.94      142.78      7.66 o 
   2  22   5      124.56      122.48     16.57 o 
   3  22   5       34.58       53.39      7.58 o 
   4  22   5       30.96       25.68      4.73 o 
  -4  23   5       77.08       86.54      8.71 o 
  -3  23   5        9.92        9.52      7.21 o 
  -2  23   5        1.57       -0.67      2.83 o 
  -1  23   5       54.69       65.85      6.68 o 
   0  23   5        0.55       -0.30      2.05 o 
   1  23   5      272.18      285.77     11.37 o 
   2  23   5        0.71        0.26      3.14 o 
   3  23   5        5.00        8.05      4.08 o 
  -4  24   5        0.58        3.37      5.24 o 
  -3  24   5        5.47        8.43      5.80 o 
  -2  24   5      269.92      262.69     19.85 o 
  -1  24   5       25.64       21.91      6.93 o 
   0  24   5      186.98      187.79     10.89 o 
   1  24   5       10.64       25.96      7.49 o 
   2  24   5      393.52      385.77     18.07 o 
   3  24   5        1.59       -2.71      3.05 o 
  -4  25   5      121.70      141.36     16.10 o 
  -3  25   5       27.69       29.58      8.24 o 
  -2  25   5        5.31        2.43      5.06 o 
  -1  25   5      106.91      124.70     13.86 o 
   0  25   5      165.86      165.22     10.55 o 
   1  25   5       96.55      103.05      9.74 o 
   2  25   5        9.91       11.38      4.48 o 
   3  25   5       10.62        9.69      6.18 o 
  -3  26   5      103.87       95.86     13.11 o 
  -2  26   5       28.29       30.33      8.24 o 
  -1  26   5        1.70        3.00      5.06 o 
   0  26   5      116.90      128.39      9.60 o 
   1  26   5       36.38       27.73      5.60 o 
   2  26   5       51.35       60.86     10.30 o 
  -3  27   5       37.38       31.83      9.17 o 
  -2  27   5       70.73       75.27     11.80 o 
  -1  27   5       96.12      113.84     13.86 o 
   0  27   5       29.87       33.33      8.99 o 
   1  27   5       99.48      116.17     11.33 o 
   2  27   5      138.23      147.19     21.44 o 
  -2  28   5       15.51       10.86      7.11 o 
  -1  28   5        5.63        4.31      5.80 o 
   0  28   5      161.02      155.78     16.48 o 
   1  28   5       48.96       49.24      7.02 o 
  -1  29   5       26.55       18.91      8.24 o 
   0  29   5       43.79       56.36     11.23 o 
  -7   0   6      390.12      340.20     24.34 o 
  -6   0   6        7.07       16.10      6.18 o 
  -5   0   6      322.78      272.24     18.16 o 
  -4   0   6        7.36        5.70      1.56 o 
  -3   0   6        2.42        4.91      1.18 o 
  -2   0   6        8.76        6.08      2.18 o 
  -1   0   6      774.86      798.91     20.32 o 
   0   0   6      754.77      774.90     22.84 o 
   1   0   6       30.30       19.70      2.88 o 
   2   0   6       74.82       63.05      3.76 o 
   3   0   6       60.06      108.03     11.23 o 
   4   0   6        3.40        1.50      3.93 o 
   5   0   6       31.10       34.83      9.17 o 
   6   0   6       18.16        8.43      7.30 o 
  -7   1   6        9.41       27.98      5.86 o 
  -6   1   6      113.76      105.48      8.60 o 
  -5   1   6       63.43       86.18      7.02 o 
  -4   1   6       16.92        8.55      1.49 o 
  -3   1   6      331.43      283.56      4.70 o 
  -2   1   6      906.99      913.63     16.29 o 
  -1   1   6      152.22      108.49      2.62 o 
   0   1   6     2964.67     3018.83     54.93 o 
   1   1   6       55.12       66.55      2.57 o 
   2   1   6      306.47      281.77      7.52 o 
   3   1   6      114.31       92.58      7.48 o 
   4   1   6      133.16      121.34      9.53 o 
   5   1   6       97.31       88.24      9.19 o 
   6   1   6       40.83       47.99      8.33 o 
  -7   2   6       85.71       81.72      8.61 o 
  -6   2   6        2.03        4.49      3.23 o 
  -5   2   6      682.99      659.84     23.16 o 
  -4   2   6     1221.92     1165.43     22.28 o 
  -3   2   6        2.56        0.73      0.48 o 
  -2   2   6      438.70      423.37     15.26 o 
  -1   2   6      502.49      534.69     13.52 o 
   0   2   6      286.48      342.29      8.54 o 
   1   2   6      676.05      686.81     12.18 o 
   2   2   6      110.38      133.04      5.46 o 
   3   2   6      155.74      133.22      9.00 o 
   4   2   6        6.03        3.10      3.15 o 
   5   2   6       22.49       24.17      6.46 o 
   6   2   6       18.45       16.74      5.92 o 
  -7   3   6        2.78       -1.65      3.30 o 
  -6   3   6      188.31      193.35     17.97 o 
  -5   3   6      285.52      305.05     15.07 o 
  -4   3   6      498.55      471.05     30.59 o 
  -3   3   6      104.54      121.20      3.03 o 
  -2   3   6     1038.11     1140.23     19.89 o 
  -1   3   6     2684.66     2628.71     39.42 o 
   0   3   6     1987.84     2107.45     39.20 o 
   1   3   6       13.51        6.21      1.02 o 
   2   3   6      470.90      486.55      9.58 o 
   3   3   6       58.77       63.84      6.68 o 
   4   3   6      588.07      605.66     39.60 o 
   5   3   6      152.91      137.03     18.72 o 
   6   3   6       15.64       19.27      6.18 o 
  -7   4   6        0.50        4.09      3.43 o 
  -6   4   6       49.37       49.17      6.28 o 
  -5   4   6      323.41      290.34     10.47 o 
  -4   4   6      847.21      867.74     24.10 o 
  -3   4   6      431.05      456.00      7.90 o 
  -2   4   6        8.83        7.54      1.41 o 
  -1   4   6      320.48      346.47      6.18 o 
   0   4   6       47.69       83.26      2.59 o 
   1   4   6     3802.46     3757.64     69.19 o 
   2   4   6       61.33       44.52      2.35 o 
   3   4   6     1429.62     1339.74     41.44 o 
   4   4   6      117.36       81.24     10.67 o 
   5   4   6       81.23       90.53      9.66 o 
   6   4   6       37.15       26.09      6.69 o 
  -7   5   6       12.13       14.69      4.85 o 
  -6   5   6      112.70      108.55      8.79 o 
  -5   5   6      243.26      258.81      9.79 o 
  -4   5   6      791.31      738.78     31.13 o 
  -3   5   6      170.94      184.13      4.64 o 
  -2   5   6      544.62      530.58      9.17 o 
  -1   5   6     1603.82     1535.89     22.33 o 
   0   5   6      149.63      138.05      3.65 o 
   1   5   6        2.80        3.35      1.30 o 
   2   5   6     1459.38     1513.72     26.03 o 
   3   5   6      142.08      125.61     10.65 o 
   4   5   6      897.85      852.45     30.78 o 
   5   5   6      119.43      123.05     18.07 o 
   6   5   6      103.44      135.46     12.30 o 
  -7   6   6      148.78      146.00     29.86 o 
  -6   6   6      146.14      155.58     10.21 o 
  -5   6   6      640.01      606.08     17.38 o 
  -4   6   6      509.71      542.37     14.81 o 
  -3   6   6      567.27      627.17      9.88 o 
  -2   6   6       18.70       27.65      1.47 o 
  -1   6   6      259.77      266.03      6.11 o 
   0   6   6      384.77      364.70      7.23 o 
   1   6   6      893.47      856.80     15.13 o 
   2   6   6      150.92      148.88      4.87 o 
   3   6   6     1084.72     1072.52     24.97 o 
   4   6   6      137.75      151.52     22.84 o 
   5   6   6      186.72      178.74     19.57 o 
   6   6   6        1.79       -1.22      3.97 o 
  -7   7   6       55.99       64.35      7.87 o 
  -6   7   6      443.46      430.18     35.11 o 
  -5   7   6      247.93      233.95     20.06 o 
  -4   7   6       83.05       69.69      4.52 o 
  -3   7   6      440.55      421.54      7.29 o 
  -2   7   6      175.31      188.36      5.59 o 
  -1   7   6       62.75       59.30      1.77 o 
   0   7   6     1290.36     1327.40     18.74 o 
   1   7   6      103.09      120.76      3.31 o 
   2   7   6     1359.18     1316.61     19.96 o 
   3   7   6       23.39       15.26      2.64 o 
   4   7   6      882.39      848.41     30.70 o 
   5   7   6       44.87       51.99      7.96 o 
  -7   8   6      210.74      224.10     14.04 o 
  -6   8   6       53.86       50.30      6.27 o 
  -5   8   6      874.09      910.24     24.12 o 
  -4   8   6      931.17      857.13     17.58 o 
  -3   8   6      162.42      159.79      3.78 o 
  -2   8   6      538.89      522.48      9.42 o 
  -1   8   6      480.41      487.77      7.92 o 
   0   8   6      538.11      578.07      9.15 o 
   1   8   6       15.14       23.39      1.50 o 
   2   8   6      122.11      148.70      3.69 o 
   3   8   6      977.78      902.81     24.11 o 
   4   8   6       58.02       54.11     12.92 o 
   5   8   6      211.53      212.99     14.14 o 
  -6   9   6      571.64      562.74     22.08 o 
  -5   9   6      200.80      189.35      8.23 o 
  -4   9   6       43.76       52.49      3.08 o 
  -3   9   6      541.53      547.67     11.16 o 
  -2   9   6      126.79      144.04      4.47 o 
  -1   9   6      381.37      381.70      6.62 o 
   0   9   6      389.35      391.00      6.78 o 
   1   9   6       15.76       14.95      1.31 o 
   2   9   6      346.09      360.04      7.61 o 
   3   9   6       10.49       13.82      2.62 o 
   4   9   6      646.81      690.48     35.48 o 
   5   9   6        0.17       -0.28      3.44 o 
  -6  10   6       14.12       14.20      4.10 o 
  -5  10   6       63.42       88.74      7.01 o 
  -4  10   6      161.96      162.53      6.24 o 
  -3  10   6      852.93      900.18     16.39 o 
  -2  10   6     1045.32     1066.62     14.25 o 
  -1  10   6       13.47       13.83      1.17 o 
   0  10   6      255.78      252.96      5.17 o 
   1  10   6      413.33      400.00      7.99 o 
   2  10   6       15.34       12.04      1.40 o 
   3  10   6     1676.52     1632.06     35.99 o 
   4  10   6       16.37        4.25      3.41 o 
   5  10   6      202.12      211.96     14.10 o 
  -6  11   6      246.65      267.77     11.32 o 
  -5  11   6      260.59      270.82     10.44 o 
  -4  11   6       48.40       56.77      8.09 o 
  -3  11   6     2370.04     2274.79     45.70 o 
  -2  11   6      162.20      157.88      4.54 o 
  -1  11   6      528.44      538.75      9.39 o 
   0  11   6       13.47       26.46      1.56 o 
   1  11   6        7.80        9.19      0.95 o 
   2  11   6      655.84      601.46     11.45 o 
   3  11   6        6.21        5.30      1.93 o 
   4  11   6      228.81      228.60     13.56 o 
   5  11   6        0.05        3.13      3.73 o 
  -6  12   6       37.52       52.69      5.27 o 
  -5  12   6       48.57       54.90      4.74 o 
  -4  12   6      405.80      380.31     12.16 o 
  -3  12   6       48.42      117.00      4.89 o 
  -2  12   6     1935.62     1849.73     29.47 o 
  -1  12   6       25.28       18.84      1.18 o 
   0  12   6      117.43      117.20      2.67 o 
   1  12   6      780.88      773.88     13.46 o 
   2  12   6       50.09       51.79      3.53 o 
   3  12   6      346.36      354.80     10.24 o 
   4  12   6        3.85        2.38      2.52 o 
   5  12   6      117.88      134.46     11.36 o 
  -6  13   6       30.18       34.30      5.89 o 
  -5  13   6       55.74       64.29      8.33 o 
  -4  13   6        2.95        6.74      3.28 o 
  -3  13   6      694.61      651.85     18.65 o 
  -2  13   6      149.12      165.22      8.03 o 
  -1  13   6      680.00      644.32     10.71 o 
   0  13   6      390.63      384.22      6.71 o 
   1  13   6      213.82      209.64      6.54 o 
   2  13   6     1516.80     1435.75     25.24 o 
   3  13   6        0.11       -0.50      1.99 o 
   4  13   6       83.51       83.75      8.13 o 
   5  13   6       69.14       77.15      7.08 o 
  -6  14   6       65.54       65.75      7.67 o 
  -5  14   6       30.56       24.68      5.24 o 
  -4  14   6      175.35      186.28     15.07 o 
  -3  14   6      824.82      856.15     23.23 o 
  -2  14   6      315.91      322.31     11.13 o 
  -1  14   6        4.66        6.20      1.28 o 
   0  14   6     1173.32     1188.14     20.86 o 
   1  14   6      724.64      679.78     14.74 o 
   2  14   6      214.73      193.07      6.10 o 
   3  14   6      211.46      200.23     12.11 o 
   4  14   6       50.32       40.60      8.83 o 
   5  14   6       42.53       51.83      6.17 o 
  -6  15   6       45.84       44.39      6.81 o 
  -5  15   6       61.37       76.25      7.54 o 
  -4  15   6      268.61      290.33     37.63 o 
  -3  15   6      164.41      221.25     11.19 o 
  -2  15   6       11.08        6.16      2.08 o 
  -1  15   6      811.54      796.34     16.23 o 
   0  15   6      567.20      535.61     11.01 o 
   1  15   6      359.43      308.51      8.61 o 
   2  15   6       44.28       49.58      3.22 o 
   3  15   6        8.86        9.98      2.95 o 
   4  15   6       26.63       27.69      4.57 o 
   5  15   6       37.48       36.42      5.68 o 
  -6  16   6       59.60       62.35      7.88 o 
  -5  16   6        5.28        4.01      3.30 o 
  -4  16   6       13.01       20.68      7.21 o 
  -3  16   6      121.73      116.51     10.67 o 
  -2  16   6       47.74       44.77      3.99 o 
  -1  16   6      744.24      674.54     16.03 o 
   0  16   6      486.02      513.40     12.04 o 
   1  16   6      899.72      882.28     18.26 o 
   2  16   6       94.15       89.53      5.26 o 
   3  16   6       40.84       39.11      4.69 o 
   4  16   6       10.19        8.02      3.19 o 
   5  16   6       36.09       38.67      5.68 o 
  -5  17   6      176.04      174.17     12.73 o 
  -4  17   6      291.87      277.72     25.09 o 
  -3  17   6      225.31      256.71     12.78 o 
  -2  17   6       30.82       24.03      4.29 o 
  -1  17   6        8.33       10.63      1.96 o 
   0  17   6      212.16      191.25      7.46 o 
   1  17   6      290.20      286.83      9.44 o 
   2  17   6        0.20        2.16      1.84 o 
   3  17   6       85.47       89.33      6.67 o 
   4  17   6        0.45       -0.05      2.52 o 
  -5  18   6        5.59        5.23      3.70 o 
  -4  18   6        8.41        6.07      3.17 o 
  -3  18   6      133.67      127.86      8.94 o 
  -2  18   6      304.66      333.91     14.83 o 
  -1  18   6      114.92       89.38      5.26 o 
   0  18   6       90.80      105.43      5.36 o 
   1  18   6       28.17       30.78      3.32 o 
   2  18   6       18.93       16.10      2.78 o 
   3  18   6        4.81       11.81      3.40 o 
   4  18   6        0.14        1.51      2.50 o 
  -5  19   6       54.31       52.22     14.42 o 
  -4  19   6       10.67       10.93      4.08 o 
  -3  19   6      159.67      171.62     13.57 o 
  -2  19   6       12.66        8.89      3.44 o 
  -1  19   6       18.99       18.21      2.86 o 
   0  19   6      122.08      114.88      6.22 o 
   1  19   6        0.60       -0.36      1.89 o 
   2  19   6      385.80      373.24     11.65 o 
   3  19   6       16.63       18.36      3.85 o 
   4  19   6        4.83        8.29      3.48 o 
  -5  20   6       67.28       77.06     16.85 o 
  -4  20   6       44.08       28.14      5.29 o 
  -3  20   6       21.85       17.04      4.50 o 
  -2  20   6      222.96      252.76     34.73 o 
  -1  20   6       88.61       91.81      7.53 o 
   0  20   6       38.28       43.42      4.32 o 
   1  20   6        0.18       -0.12      1.94 o 
   2  20   6        7.21       14.06      4.26 o 
   3  20   6       69.04       68.27      9.02 o 
   4  20   6        0.72       -0.05      2.91 o 
  -5  21   6       85.87      103.28      9.62 o 
  -4  21   6       17.55       25.54      5.22 o 
  -3  21   6      371.13      385.52     17.48 o 
  -2  21   6        2.51        2.16      3.00 o 
  -1  21   6       65.85       72.84      6.95 o 
   0  21   6        0.08        3.27      2.26 o 
   1  21   6       35.36       35.61      4.30 o 
   2  21   6      172.93      172.78     11.01 o 
   3  21   6       21.82       20.32      4.09 o 
   4  21   6       13.86       14.07      4.67 o 
  -4  22   6       63.04       72.31      7.96 o 
  -3  22   6        0.81        4.31      3.44 o 
  -2  22   6      203.13      203.24     11.72 o 
  -1  22   6       21.13       16.66      4.37 o 
   0  22   6        1.22        1.09      2.14 o 
   1  22   6      396.26      374.95     13.68 o 
   2  22   6       67.47       77.19      8.00 o 
   3  22   6       68.54       63.22      7.80 o 
  -4  23   6       26.43       39.29      6.62 o 
  -3  23   6       93.04       81.18     11.23 o 
  -2  23   6        3.70        5.44      3.37 o 
  -1  23   6      132.05      155.55     10.48 o 
   0  23   6       13.15       14.40      3.26 o 
   1  23   6      439.35      439.64     21.40 o 
   2  23   6       80.00       72.63      8.05 o 
   3  23   6       23.44       22.83      7.40 o 
  -4  24   6       68.37       77.36      8.58 o 
  -3  24   6       38.98       44.17      6.75 o 
  -2  24   6      129.87      174.59     11.39 o 
  -1  24   6       13.13       15.56      4.70 o 
   0  24   6      140.95      140.38      7.75 o 
   1  24   6      100.25      114.15      9.40 o 
   2  24   6       88.38      102.24      9.40 o 
   3  24   6       46.48       48.16      7.34 o 
  -3  25   6       88.83      107.66     13.86 o 
  -2  25   6      148.54      135.74     14.79 o 
  -1  25   6      142.32      142.86     14.60 o 
   0  25   6       47.06       50.55      9.55 o 
   1  25   6      248.09      254.25     14.16 o 
   2  25   6       46.07       32.12     11.98 o 
  -3  26   6       51.93       64.03     11.42 o 
  -2  26   6       99.97       91.93     12.73 o 
  -1  26   6       88.03       89.12     12.73 o 
   0  26   6      304.20      320.92     23.22 o 
   1  26   6       15.31       13.88      4.89 o 
   2  26   6        0.61       -0.05      3.83 o 
  -2  27   6       38.55       34.26      8.99 o 
  -1  27   6      157.35      174.31     17.04 o 
   0  27   6        4.50        7.11      5.99 o 
   1  27   6        6.28        0.57      3.64 o 
  -1  28   6       58.11       50.74     10.48 o 
   0  28   6      104.07      108.22     14.04 o 
  -7   1   7       13.04        5.60      4.31 o 
  -6   1   7       14.18       13.65      4.17 o 
  -5   1   7        0.14       -0.56      2.18 o 
  -4   1   7      254.02      238.29      8.90 o 
  -3   1   7        0.01       -0.26      0.41 o 
  -2   1   7        0.14        0.61      0.61 o 
  -1   1   7      325.73      369.69      6.53 o 
   0   1   7      182.67      195.69      6.10 o 
   1   1   7        4.06        4.89      1.39 o 
   2   1   7       88.84       82.42      5.24 o 
   3   1   7       17.42       16.90      4.18 o 
   4   1   7       28.47       23.09      5.35 o 
   5   1   7        6.46        3.40      3.64 o 
  -7   2   7        3.16        4.87      4.16 o 
  -6   2   7       13.01        7.61      3.51 o 
  -5   2   7        8.54        5.18      2.92 o 
  -4   2   7      357.66      368.34      9.80 o 
  -3   2   7      165.39      148.42      2.90 o 
  -2   2   7       98.83      114.23      3.41 o 
  -1   2   7     2322.84     2544.92     38.46 o 
   0   2   7        6.87       11.98      1.68 o 
   1   2   7       59.97       74.66      3.21 o 
   2   2   7       63.07       72.48      3.94 o 
   3   2   7       19.25       25.60      4.82 o 
   4   2   7        8.38        2.87      3.19 o 
   5   2   7        0.43       -0.34      3.30 o 
  -7   3   7       24.00       20.69      5.28 o 
  -6   3   7        5.33        5.32      3.56 o 
  -5   3   7        2.02        1.22      2.38 o 
  -4   3   7      131.26      135.85      5.21 o 
  -3   3   7        0.46        0.89      0.57 o 
  -2   3   7       10.77       10.19      1.09 o 
  -1   3   7       83.64       71.86      2.52 o 
   0   3   7     1357.07     1477.94     28.83 o 
   1   3   7       15.96       16.77      1.32 o 
   2   3   7       11.11       14.70      2.08 o 
   3   3   7      196.67      196.03     11.58 o 
   4   3   7       24.30       32.42      6.02 o 
   5   3   7        0.53       -2.41      3.04 o 
  -7   4   7        5.18        3.18      3.81 o 
  -6   4   7       30.88       28.25      5.22 o 
  -5   4   7      122.37      118.70      8.27 o 
  -4   4   7       24.89       26.90      2.56 o 
  -3   4   7       60.32       63.26      2.10 o 
  -2   4   7       26.84       25.11      1.54 o 
  -1   4   7       52.74       47.08      2.14 o 
   0   4   7      241.70      224.71      5.15 o 
   1   4   7     1003.69     1093.30     18.55 o 
   2   4   7      352.40      395.67     10.87 o 
   3   4   7       61.47       53.06      6.48 o 
   4   4   7       35.52       29.95      5.89 o 
   5   4   7       39.29       53.98     11.98 o 
  -7   5   7        1.52        5.22      3.89 o 
  -6   5   7       33.49       30.50      6.37 o 
  -5   5   7      233.92      191.32     34.64 o 
  -4   5   7       56.56       57.95      3.60 o 
  -3   5   7       23.84       31.42      2.13 o 
  -2   5   7        0.07        0.41      0.46 o 
  -1   5   7        0.00        4.03      0.75 o 
   0   5   7      919.65      985.94     15.26 o 
   1   5   7       46.53       50.52      2.62 o 
   2   5   7      703.32      684.04     14.77 o 
   3   5   7        0.01       -2.06      2.43 o 
   4   5   7        6.78        6.26      3.70 o 
   5   5   7        0.06        2.61      3.64 o 
  -7   6   7        5.27        8.96      4.29 o 
  -6   6   7        0.07       -1.54      3.09 o 
  -5   6   7       76.42       71.16     16.01 o 
  -4   6   7      370.10      350.87     17.32 o 
  -3   6   7       10.20       10.98      1.61 o 
  -2   6   7      205.17      204.30      4.83 o 
  -1   6   7       15.99       10.31      1.06 o 
   0   6   7      654.91      710.09     11.60 o 
   1   6   7        1.44        5.44      0.73 o 
   2   6   7        9.80        8.41      1.61 o 
   3   6   7       90.10       82.26      6.30 o 
   4   6   7       43.19       38.83      6.55 o 
   5   6   7       48.82       43.91      9.36 o 
  -7   7   7        3.10       -1.06      3.30 o 
  -6   7   7       44.40       44.61      8.33 o 
  -5   7   7      167.10      161.40     15.00 o 
  -4   7   7      277.11      261.50      8.20 o 
  -3   7   7      137.10      149.69      4.26 o 
  -2   7   7      835.35      822.00     13.69 o 
  -1   7   7      540.29      562.81      9.60 o 
   0   7   7      218.60      221.97      4.84 o 
   1   7   7       13.96       12.60      1.07 o 
   2   7   7      361.01      359.34      9.36 o 
   3   7   7      112.31      115.88      9.71 o 
   4   7   7       43.96       36.04      6.35 o 
   5   7   7      102.16       95.16     11.89 o 
  -6   8   7        1.73        4.82      3.65 o 
  -5   8   7      146.27      132.62      6.89 o 
  -4   8   7       72.77       67.08      7.02 o 
  -3   8   7      170.84      173.88      5.21 o 
  -2   8   7       30.17       34.15      2.39 o 
  -1   8   7        1.30        2.26      0.61 o 
   0   8   7      517.10      549.97      8.38 o 
   1   8   7      394.63      401.02      7.39 o 
   2   8   7        0.29       -1.23      1.29 o 
   3   8   7      582.82      567.95     18.55 o 
   4   8   7        1.91        3.04      3.77 o 
   5   8   7        1.23        0.55      3.62 o 
  -6   9   7       24.73       17.90      4.61 o 
  -5   9   7        3.92        4.63      2.26 o 
  -4   9   7       62.56       68.09      4.08 o 
  -3   9   7       97.60       93.81      7.73 o 
  -2   9   7      184.05      185.44      9.06 o 
  -1   9   7      381.41      377.15      6.65 o 
   0   9   7        0.39        0.78      0.57 o 
   1   9   7       14.34       17.99      1.39 o 
   2   9   7       15.86       12.37      1.77 o 
   3   9   7       74.59       90.58      8.20 o 
   4   9   7        2.92        3.59      3.93 o 
   5   9   7       36.22       30.01      6.88 o 
  -6  10   7       43.57       39.55      5.86 o 
  -5  10   7       12.36        9.20      2.91 o 
  -4  10   7        0.26        3.62      1.62 o 
  -3  10   7     1110.35     1071.50     20.78 o 
  -2  10   7     2011.14     2050.76     31.31 o 
  -1  10   7       27.91       38.04      2.92 o 
   0  10   7       38.80       36.62      1.79 o 
   1  10   7      189.21      183.72      4.48 o 
   2  10   7       89.78       97.76      3.82 o 
   3  10   7      136.31      125.02      9.52 o 
   4  10   7      122.04      118.42     11.51 o 
   5  10   7       11.66       14.02      5.26 o 
  -6  11   7       38.14       39.53      5.97 o 
  -5  11   7       17.93       20.52      3.44 o 
  -4  11   7      148.03      146.28      6.88 o 
  -3  11   7      337.31      337.82     13.22 o 
  -2  11   7      737.59      709.54     13.19 o 
  -1  11   7     1814.55     1777.26     26.88 o 
   0  11   7        6.30        9.15      1.12 o 
   1  11   7       12.85       11.34      1.56 o 
   2  11   7      188.57      171.62      5.41 o 
   3  11   7      319.63      302.30     12.19 o 
   4  11   7       61.61       47.90      7.00 o 
   5  11   7        0.15       -1.24      3.57 o 
  -6  12   7        0.06        0.94      4.49 o 
  -5  12   7      157.20      132.55      7.21 o 
  -4  12   7      224.28      217.82     25.46 o 
  -3  12   7       22.67       39.94      3.79 o 
  -2  12   7       87.00      116.11      4.65 o 
  -1  12   7      516.23      484.32     10.87 o 
   0  12   7       65.45       62.79      2.66 o 
   1  12   7      217.25      186.52      5.20 o 
   2  12   7       20.90       17.31      2.51 o 
   3  12   7       73.91       63.74      5.75 o 
   4  12   7       47.06       47.33      5.50 o 
   5  12   7        0.00       -1.07      2.56 o 
  -6  13   7        8.83       10.86      6.37 o 
  -5  13   7       27.72       27.76      5.14 o 
  -4  13   7        1.29        3.47      2.65 o 
  -3  13   7       17.44       13.83      2.69 o 
  -2  13   7       98.70      105.05      4.56 o 
  -1  13   7     1049.98     1026.34     19.77 o 
   0  13   7      187.54      217.64      5.92 o 
   1  13   7        1.72        2.10      1.06 o 
   2  13   7      157.51      125.17      5.48 o 
   3  13   7        0.86       -0.25      2.00 o 
   4  13   7        7.74        8.25      3.57 o 
   5  13   7        5.59        8.16      3.68 o 
  -6  14   7        0.70        8.61      6.37 o 
  -5  14   7        0.01       -0.48      2.69 o 
  -4  14   7      147.35      136.73      9.05 o 
  -3  14   7       14.75       11.88      2.62 o 
  -2  14   7        1.01        1.42      1.61 o 
  -1  14   7      767.83      764.66     15.66 o 
   0  14   7      459.96      474.71      9.96 o 
   1  14   7      102.90       87.72      3.62 o 
   2  14   7       97.66       92.96      5.39 o 
   3  14   7       72.95       69.19      5.94 o 
   4  14   7        0.46       -2.07      2.10 o 
   5  14   7        1.78        1.45      3.20 o 
  -6  15   7       29.65       30.50      6.07 o 
  -5  15   7       45.45       40.74      7.11 o 
  -4  15   7       75.43       67.17      6.72 o 
  -3  15   7        1.16        1.09      2.31 o 
  -2  15   7       72.58       75.51      5.15 o 
  -1  15   7       62.95       59.14      3.04 o 
   0  15   7      110.23      134.85      4.36 o 
   1  15   7       55.99       67.82      3.95 o 
   2  15   7        0.08       -0.39      1.64 o 
   3  15   7      111.10       92.99      6.84 o 
   4  15   7        7.19        5.66      3.18 o 
  -6  16   7        5.98        5.69      4.02 o 
  -5  16   7        0.36        1.15      2.90 o 
  -4  16   7       11.74       11.15      3.68 o 
  -3  16   7      142.82      117.10      8.46 o 
  -2  16   7      422.59      422.01     14.01 o 
  -1  16   7        7.82       12.14      2.04 o 
   0  16   7       44.61       51.74      3.33 o 
   1  16   7        4.32        4.87      1.74 o 
   2  16   7      150.90      143.77      6.70 o 
   3  16   7        0.91        4.00      2.49 o 
   4  16   7        0.61       -1.00      2.51 o 
  -5  17   7        3.73        3.05      3.37 o 
  -4  17   7       74.10       82.45      7.68 o 
  -3  17   7        1.95        3.28      2.77 o 
  -2  17   7       22.72       20.34      4.30 o 
  -1  17   7      195.86      182.64      8.21 o 
   0  17   7       18.22       21.28      2.48 o 
   1  17   7      366.23      381.24     11.37 o 
   2  17   7       78.36       81.33      5.36 o 
   3  17   7       17.45       16.14      3.81 o 
   4  17   7        0.63       -0.65      2.47 o 
  -5  18   7        0.14        1.29      3.09 o 
  -4  18   7        2.72       -1.38      2.56 o 
  -3  18   7        0.26        0.06      2.45 o 
  -2  18   7       54.38       66.98     12.92 o 
  -1  18   7       90.83       76.11      8.52 o 
   0  18   7      109.71      107.81      6.37 o 
   1  18   7       16.92       24.15      3.67 o 
   2  18   7        4.61        2.36      2.02 o 
   3  18   7       42.82       41.46      5.25 o 
   4  18   7       22.96       29.60      4.99 o 
  -5  19   7       28.43       40.07     10.11 o 
  -4  19   7      140.44      115.43      9.40 o 
  -3  19   7       38.04       48.67     10.11 o 
  -2  19   7       89.71      100.69      8.27 o 
  -1  19   7      389.63      394.46     16.88 o 
   0  19   7       19.27       20.08      3.40 o 
   1  19   7        0.46        3.44      2.26 o 
   2  19   7        1.14        2.68      2.09 o 
   3  19   7        2.31        0.94      2.66 o 
   4  19   7        7.23        2.71      3.09 o 
  -5  20   7        9.06        9.83      4.24 o 
  -4  20   7      137.87      146.59     16.01 o 
  -3  20   7      111.89      112.29      9.36 o 
  -2  20   7       96.26       92.31      8.14 o 
  -1  20   7      132.24      128.93      9.20 o 
   0  20   7      111.12      104.98      6.60 o 
   1  20   7       92.47       97.33      6.55 o 
   2  20   7       22.77       26.52      3.60 o 
   3  20   7        6.12        7.68      3.24 o 
  -4  21   7       28.33       31.32      5.89 o 
  -3  21   7      121.69      121.14     23.12 o 
  -2  21   7        6.39       10.08      4.49 o 
  -1  21   7        0.00       -0.37      2.52 o 
   0  21   7        5.79        9.54      2.97 o 
   1  21   7       43.74       51.83      5.22 o 
   2  21   7       27.86       31.47      4.90 o 
   3  21   7       58.15       71.74      7.23 o 
  -4  22   7       66.28       73.81     18.63 o 
  -3  22   7        1.20        0.93      2.98 o 
  -2  22   7      105.67      112.46      9.13 o 
  -1  22   7       44.82       43.27      5.95 o 
   0  22   7        0.69       -1.36      2.10 o 
   1  22   7      328.49      328.48     12.90 o 
   2  22   7       10.68       23.12     11.05 o 
   3  22   7        0.68        1.11      2.63 o 
  -4  23   7       25.01       13.92      4.95 o 
  -3  23   7      117.31      127.86     21.16 o 
  -2  23   7       52.33       56.44     15.26 o 
  -1  23   7        9.09        5.15      3.44 o 
   0  23   7       26.52       33.22      5.56 o 
   1  23   7        1.52        0.64      2.73 o 
   2  23   7       62.25       58.60      7.35 o 
   3  23   7        4.56       12.54      6.18 o 
  -3  24   7       11.39       14.40     11.23 o 
  -2  24   7        7.64       10.80      4.23 o 
  -1  24   7       13.48       16.83      4.89 o 
   0  24   7       12.67       14.84      4.42 o 
   1  24   7       42.73       44.37      5.36 o 
   2  24   7       13.99       14.01      4.83 o 
  -3  25   7       55.53       72.40      8.47 o 
  -2  25   7       34.35       27.66      5.67 o 
  -1  25   7        1.20        4.31      5.43 o 
   0  25   7      131.45      125.45     14.79 o 
   1  25   7        0.57        1.68      4.59 o 
   2  25   7        9.53        7.40      4.37 o 
  -2  26   7       77.06       78.82     11.98 o 
  -1  26   7       22.76       15.73      7.30 o 
   0  26   7       29.28       32.20      8.99 o 
   1  26   7       27.97       29.15      6.01 o 
  -2  27   7       12.76       16.48      7.11 o 
  -1  27   7       10.51        8.61      6.18 o 
   0  27   7       34.17       30.71      9.17 o 
  -7   0   8        4.13        3.74      5.62 o 
  -6   0   8      254.94      250.14     19.28 o 
  -5   0   8       50.76       43.06      7.68 o 
  -4   0   8       29.24       31.27      6.37 o 
  -3   0   8        0.10        2.14      0.96 o 
  -2   0   8      522.35      499.60     41.45 o 
  -1   0   8       66.54       50.05      2.46 o 
   0   0   8      192.49      201.01      9.33 o 
   1   0   8        3.87        8.80      3.74 o 
   2   0   8     1853.59     1632.29     68.71 o 
   3   0   8     1552.79     1522.76     67.22 o 
   4   0   8      271.55      264.93     21.53 o 
   5   0   8        0.03        0.37      4.87 o 
  -7   1   8       61.14       74.09      8.52 o 
  -6   1   8       85.70      107.66      9.00 o 
  -5   1   8      946.94      911.83     29.92 o 
  -4   1   8        0.06        0.75      1.99 o 
  -3   1   8      133.41      126.50      4.69 o 
  -2   1   8      816.22      761.40     13.25 o 
  -1   1   8        0.61        1.13      0.52 o 
   0   1   8      882.41      823.50     17.95 o 
   1   1   8      630.48      629.74     15.03 o 
   2   1   8     1495.17     1444.34     43.89 o 
   3   1   8      830.23      800.29     59.82 o 
   4   1   8        6.35        3.80      3.41 o 
   5   1   8       19.68       20.70      6.55 o 
  -7   2   8       33.46       42.14      6.88 o 
  -6   2   8      304.62      298.26     15.03 o 
  -5   2   8        0.95        4.51      2.65 o 
  -4   2   8      406.46      395.21     34.73 o 
  -3   2   8      575.24      599.37     10.55 o 
  -2   2   8       15.15       23.83      3.60 o 
  -1   2   8      825.73      794.02     15.71 o 
   0   2   8     1838.53     1863.73     36.04 o 
   1   2   8      330.89      316.89      9.22 o 
   2   2   8       50.41       51.82      3.25 o 
   3   2   8      479.10      430.86     28.55 o 
   4   2   8      131.39      131.75     10.86 o 
   5   2   8        1.86        0.70      3.81 o 
  -7   3   8       68.17       77.02      8.61 o 
  -6   3   8       48.66       74.76     25.56 o 
  -5   3   8      443.13      429.10     18.63 o 
  -4   3   8      749.09      745.12     24.93 o 
  -3   3   8       10.61       12.47      1.25 o 
  -2   3   8       11.90        7.02      0.93 o 
  -1   3   8      137.09      149.78      6.57 o 
   0   3   8      640.59      590.42     13.84 o 
   1   3   8      793.35      810.50     16.18 o 
   2   3   8      251.63      256.70      9.15 o 
   3   3   8      648.16      590.57     23.43 o 
   4   3   8        2.83        1.28      3.09 o 
   5   3   8       36.43       35.48      7.68 o 
  -7   4   8        1.01        2.06      3.57 o 
  -6   4   8      227.18      240.35     13.17 o 
  -5   4   8      184.50      181.24     12.92 o 
  -4   4   8      185.52      171.27     23.78 o 
  -3   4   8       55.10       59.62      2.69 o 
  -2   4   8      146.97      147.84      6.00 o 
  -1   4   8      769.80      754.93     13.28 o 
   0   4   8      866.43      857.84     14.91 o 
   1   4   8      659.00      595.27     12.72 o 
   2   4   8      138.62      135.88      5.52 o 
   3   4   8       40.16       39.34      6.07 o 
   4   4   8      154.09      154.92     11.78 o 
   5   4   8        9.05        7.09      4.54 o 
  -6   5   8        1.95       -1.34      4.31 o 
  -5   5   8      104.63      104.39     11.23 o 
  -4   5   8      519.17      501.41     14.50 o 
  -3   5   8       89.62       81.49      3.07 o 
  -2   5   8      363.88      351.48      6.88 o 
  -1   5   8      992.44     1067.39     17.90 o 
   0   5   8     1095.08     1028.02     17.45 o 
   1   5   8      335.48      362.27      7.74 o 
   2   5   8      376.20      333.04      8.90 o 
   3   5   8       83.06       82.68      8.14 o 
   4   5   8       14.52        8.70      4.12 o 
   5   5   8       45.05       46.18      9.17 o 
  -6   6   8      215.73      220.91     12.62 o 
  -5   6   8      335.17      303.59     14.15 o 
  -4   6   8       19.58       36.93      6.94 o 
  -3   6   8       57.15       65.54      2.83 o 
  -2   6   8       67.87       74.17      2.31 o 
  -1   6   8     1163.26     1192.15     18.28 o 
   0   6   8      419.80      435.35      7.89 o 
   1   6   8       28.58       22.01      2.03 o 
   2   6   8      375.22      386.71     10.00 o 
   3   6   8        6.04        5.31      3.41 o 
   4   6   8      137.39      129.93     24.34 o 
   5   6   8       15.79       12.59      5.22 o 
  -6   7   8       60.10       55.98      6.87 o 
  -5   7   8      378.35      374.73     27.24 o 
  -4   7   8      272.42      251.91      9.23 o 
  -3   7   8       80.53       85.46      3.76 o 
  -2   7   8      541.97      509.43      9.29 o 
  -1   7   8       28.12       35.55      1.90 o 
   0   7   8      839.34      803.34     13.16 o 
   1   7   8      308.06      306.76      6.52 o 
   2   7   8      133.35      124.22      6.00 o 
   3   7   8      246.97      234.43     19.38 o 
   4   7   8       26.59       21.77      5.70 o 
   5   7   8      141.20      157.15     13.17 o 
  -6   8   8      104.94      106.65      9.01 o 
  -5   8   8        0.45       -0.41      2.62 o 
  -4   8   8        0.43        0.14      1.55 o 
  -3   8   8      552.09      495.94     12.10 o 
  -2   8   8      126.03      127.10      4.86 o 
  -1   8   8     1440.38     1363.61     18.48 o 
   0   8   8      658.09      705.97     10.45 o 
   1   8   8      347.45      331.41      7.05 o 
   2   8   8      679.72      690.91     17.47 o 
   3   8   8        0.67        1.30      3.00 o 
   4   8   8      314.67      324.22     23.12 o 
   5   8   8        2.89       11.06      5.48 o 
  -6   9   8       15.21       19.57      4.95 o 
  -5   9   8      135.82      134.33     20.97 o 
  -4   9   8        0.05        0.19      1.59 o 
  -3   9   8      216.28      203.83      6.54 o 
  -2   9   8      712.81      687.90     14.22 o 
  -1   9   8      162.99      166.80      6.19 o 
   0   9   8     1186.64     1236.96     18.13 o 
   1   9   8      799.59      782.85     14.89 o 
   2   9   8        3.97        4.87      1.78 o 
   3   9   8      885.45      847.28     30.58 o 
   4   9   8        0.01        3.96      3.91 o 
   5   9   8      182.59      190.01     14.59 o 
  -6  10   8      177.34      175.41     11.33 o 
  -5  10   8       13.22        8.53      3.46 o 
  -4  10   8        5.16        6.76      2.23 o 
  -3  10   8       60.10       66.92      3.62 o 
  -2  10   8      105.21      129.94      5.03 o 
  -1  10   8     1092.36     1069.49     18.34 o 
   0  10   8        1.35        0.94      0.79 o 
   1  10   8      486.26      488.54     10.49 o 
   2  10   8      795.37      753.73     16.72 o 
   3  10   8        3.22        0.71      2.98 o 
   4  10   8      453.52      474.34     22.03 o 
   5  10   8        0.03        0.35      4.08 o 
  -6  11   8        3.93       -1.12      4.31 o 
  -5  11   8       37.92       40.41      4.34 o 
  -4  11   8        0.10       -0.30      1.71 o 
  -3  11   8      238.25      237.50     16.38 o 
  -2  11   8     1496.55     1460.53     42.60 o 
  -1  11   8      251.28      220.99      6.94 o 
   0  11   8      612.13      575.33     11.59 o 
   1  11   8      258.39      270.06      9.18 o 
   2  11   8        5.30        5.22      2.16 o 
   3  11   8      428.11      430.18     15.55 o 
   4  11   8        5.95        3.08      3.81 o 
   5  11   8       79.48       71.30      9.58 o 
  -6  12   8      254.30      221.12     20.22 o 
  -5  12   8        3.46        6.07      3.24 o 
  -4  12   8       33.64       45.06      5.44 o 
  -3  12   8      201.26      182.88     14.51 o 
  -2  12   8      353.56      328.62     18.13 o 
  -1  12   8     1365.36     1377.27     35.92 o 
   0  12   8      141.06      128.72      4.98 o 
   1  12   8       68.83       73.72      3.99 o 
   2  12   8      958.31      880.13     25.80 o 
   3  12   8        0.24        1.13      2.28 o 
   4  12   8       56.06       71.04      6.74 o 
  -6  13   8       38.77       29.77      9.36 o 
  -5  13   8      148.50      139.88      9.78 o 
  -4  13   8      413.79      405.04     20.88 o 
  -3  13   8      178.23      173.95     17.23 o 
  -2  13   8       53.57       59.72      3.86 o 
  -1  13   8      432.00      398.56     12.47 o 
   0  13   8      159.15      149.34      5.53 o 
   1  13   8       80.37       76.80      3.26 o 
   2  13   8       80.90       79.23      5.22 o 
   3  13   8       83.40       87.65      6.90 o 
   4  13   8       17.58       16.65      4.12 o 
  -6  14   8       45.64       53.74     11.61 o 
  -5  14   8        2.26        6.65      3.46 o 
  -4  14   8       67.17       75.93      7.86 o 
  -3  14   8      328.72      313.20     14.40 o 
  -2  14   8      143.99      128.30      8.50 o 
  -1  14   8       35.25       43.89      3.08 o 
   0  14   8      449.04      409.70     10.37 o 
   1  14   8      589.45      553.07     12.79 o 
   2  14   8       74.73       70.26      5.01 o 
   3  14   8       26.99       27.19      4.41 o 
   4  14   8      104.82      120.30      8.71 o 
  -6  15   8       31.33       23.59      8.43 o 
  -5  15   8      131.92      140.08     10.15 o 
  -4  15   8      447.82      412.08     17.79 o 
  -3  15   8      211.34      233.11     26.21 o 
  -2  15   8       14.59        9.84      3.24 o 
  -1  15   8      304.58      279.27      9.80 o 
   0  15   8        7.57       11.49      1.64 o 
   1  15   8      457.03      387.64     11.75 o 
   2  15   8      199.70      182.38      7.85 o 
   3  15   8        0.24       -0.67      2.25 o 
   4  15   8       35.22       42.72      5.67 o 
  -5  16   8      158.75      135.69     19.94 o 
  -4  16   8     1002.13      947.28     32.16 o 
  -3  16   8      300.80      280.36     13.81 o 
  -2  16   8       93.90       99.41      7.86 o 
  -1  16   8        0.22        0.02      3.00 o 
   0  16   8       76.04       62.77      4.96 o 
   1  16   8      454.16      424.89     12.61 o 
   2  16   8       43.98       50.65      4.49 o 
   3  16   8       15.61       16.73      3.92 o 
   4  16   8       69.71       86.38      8.97 o 
  -5  17   8       98.80      112.93      9.54 o 
  -4  17   8       65.71       85.00      8.12 o 
  -3  17   8       89.24      112.58     10.86 o 
  -2  17   8      564.64      581.81     26.12 o 
  -1  17   8       18.63       10.18      5.43 o 
   0  17   8        1.31       -1.51      1.51 o 
   1  17   8      109.62      106.82      5.94 o 
   2  17   8      291.12      268.24     10.01 o 
   3  17   8       23.45       22.93      4.30 o 
   4  17   8        0.17        1.14      2.99 o 
  -5  18   8       24.96       28.75      5.84 o 
  -4  18   8      295.14      270.19     14.46 o 
  -3  18   8      218.75      205.37     12.01 o 
  -2  18   8       91.32      109.14      8.66 o 
  -1  18   8      221.13      257.04     13.17 o 
   0  18   8       34.74       40.63      4.38 o 
   1  18   8      214.21      219.44      8.56 o 
   2  18   8      293.05      262.17     10.01 o 
   3  18   8       40.17       42.42      5.64 o 
  -5  19   8       73.10       60.57      7.76 o 
  -4  19   8       12.34       19.69      6.46 o 
  -3  19   8      251.69      303.27     16.01 o 
  -2  19   8      264.95      256.69     13.50 o 
  -1  19   8      100.05      124.66     13.20 o 
   0  19   8      350.89      336.39     12.52 o 
   1  19   8       91.37       79.18      6.11 o 
   2  19   8        9.06       11.01      2.83 o 
   3  19   8       61.87       52.97      6.04 o 
  -4  20   8       12.12       13.04      4.76 o 
  -3  20   8      399.36      421.72     18.85 o 
  -2  20   8       48.42       58.67      7.06 o 
  -1  20   8      138.40      147.27      9.93 o 
   0  20   8       45.83       33.39      5.49 o 
   1  20   8      136.46      162.82      8.67 o 
   2  20   8      109.30      106.01      8.46 o 
   3  20   8        4.01       -1.02      2.69 o 
  -4  21   8       69.49       69.25     13.86 o 
  -3  21   8       47.23       51.95      7.07 o 
  -2  21   8      273.94      261.78     14.23 o 
  -1  21   8        4.88        1.95      3.04 o 
   0  21   8      301.46      294.70     15.16 o 
   1  21   8        1.06        1.25      2.59 o 
   2  21   8        5.19        0.80      2.62 o 
   3  21   8        5.69       -0.27      2.51 o 
  -4  22   8      135.34      140.50     14.79 o 
  -3  22   8      148.06      135.68     10.58 o 
  -2  22   8       34.34       28.25      5.62 o 
  -1  22   8      141.99      137.24     10.00 o 
   0  22   8        8.08        9.76      3.86 o 
   1  22   8       32.53       36.39      4.92 o 
   2  22   8       22.35       29.40      5.86 o 
  -3  23   8       27.83       25.47     10.11 o 
  -2  23   8      152.89      167.10     29.86 o 
  -1  23   8        8.47        8.29      4.31 o 
   0  23   8        3.92        2.43      3.44 o 
   1  23   8      138.40      129.03      8.36 o 
   2  23   8       22.74       21.17      7.02 o 
  -3  24   8       13.77        4.73      4.21 o 
  -2  24   8        3.04        4.98      3.73 o 
  -1  24   8      102.51      115.70     10.30 o 
   0  24   8        0.12       -2.22      3.11 o 
   1  24   8       68.01       66.46      6.41 o 
   2  24   8       13.10        3.88      8.24 o 
  -3  25   8       67.16       80.40      9.00 o 
  -2  25   8       31.82       40.18      6.68 o 
  -1  25   8        0.27        0.61      3.49 o 
   0  25   8       41.31       48.04      7.01 o 
   1  25   8       40.60       35.75      6.55 o 
  -2  26   8        2.29       -3.93      4.68 o 
  -1  26   8       32.31       35.39      9.36 o 
   0  26   8       33.26       34.83      9.55 o 
  -6   1   9        8.72        4.43      4.40 o 
  -5   1   9        1.57        3.88      2.90 o 
  -4   1   9        4.88        0.75      2.16 o 
  -3   1   9        7.40        7.70      1.94 o 
  -2   1   9      319.63      341.08      7.36 o 
  -1   1   9       20.51       28.33      1.49 o 
   0   1   9        1.06        1.40      1.18 o 
   1   1   9       92.21       78.13      6.16 o 
   2   1   9       32.76       26.11      4.96 o 
   3   1   9       19.66       22.87      5.49 o 
   4   1   9        3.74        7.38      4.30 o 
   5   1   9        1.10        1.22      4.10 o 
  -6   2   9        1.63        1.23      3.01 o 
  -5   2   9       27.62       31.51      5.09 o 
  -4   2   9        5.53        5.88      2.74 o 
  -3   2   9        2.20        2.31      0.98 o 
  -2   2   9      281.40      284.37      5.79 o 
  -1   2   9       81.31       80.31      2.95 o 
   0   2   9      117.97      102.87      4.73 o 
   1   2   9      226.23      217.09      7.60 o 
   2   2   9       45.18       33.86      5.49 o 
   3   2   9       52.85       60.29      7.48 o 
   4   2   9        0.20       -0.78      2.83 o 
   5   2   9        5.93       12.09      5.49 o 
  -6   3   9        0.16       -0.94      2.78 o 
  -5   3   9       51.63       43.69      5.78 o 
  -4   3   9        2.87       -1.92      1.92 o 
  -3   3   9      240.99      247.82      8.84 o 
  -2   3   9       29.80       32.52      1.83 o 
  -1   3   9       21.38       17.69      1.56 o 
   0   3   9      313.00      314.55      9.12 o 
   1   3   9       67.82       64.50      4.14 o 
   2   3   9       23.62       25.28      2.44 o 
   3   3   9        7.13        8.67      5.06 o 
   4   3   9        0.01       -1.25      2.94 o 
   5   3   9        2.86        4.59      4.50 o 
  -6   4   9       67.11       62.71      7.28 o 
  -5   4   9       94.46       76.49      7.27 o 
  -4   4   9       77.01       83.64      7.08 o 
  -3   4   9      354.34      356.08     15.43 o 
  -2   4   9       88.36       79.55      2.79 o 
  -1   4   9       62.66       60.04      3.12 o 
   0   4   9       22.85       22.36      1.64 o 
   1   4   9      213.75      190.54      6.01 o 
   2   4   9       72.39       75.01      4.21 o 
   3   4   9       20.74       21.33      5.06 o 
   4   4   9       35.48       52.44      7.72 o 
   5   4   9        0.27       -1.50      3.60 o 
  -6   5   9       29.59       26.90      5.33 o 
  -5   5   9       35.49       41.03      5.65 o 
  -4   5   9       69.44       60.99      6.26 o 
  -3   5   9      398.20      401.71     10.47 o 
  -2   5   9      373.63      375.67     10.06 o 
  -1   5   9       19.22       18.66      1.69 o 
   0   5   9      909.05      889.50     15.75 o 
   1   5   9        0.14        0.34      1.11 o 
   2   5   9       86.57       75.00      4.68 o 
   3   5   9        4.05        4.36      3.23 o 
   4   5   9       30.63       32.33     10.86 o 
   5   5   9       23.78       13.00      5.56 o 
  -6   6   9       18.74       11.29      4.31 o 
  -5   6   9      138.44      126.61      9.08 o 
  -4   6   9        9.62        7.79      2.29 o 
  -3   6   9      437.87      470.87     11.89 o 
  -2   6   9      171.82      169.44      8.52 o 
  -1   6   9        6.11        4.17      1.15 o 
   0   6   9      583.79      594.34     11.39 o 
   1   6   9      356.43      342.59     10.04 o 
   2   6   9       61.98       48.79      4.04 o 
   3   6   9       29.74       27.86      5.82 o 
   4   6   9        0.88        1.69      3.71 o 
   5   6   9        0.00        3.68      4.43 o 
  -6   7   9        8.28        9.69      3.97 o 
  -5   7   9       13.72       16.28      4.23 o 
  -4   7   9       68.34       60.06      4.58 o 
  -3   7   9        6.35        4.22      1.92 o 
  -2   7   9      197.78      208.90      6.40 o 
  -1   7   9       95.36       91.00      3.81 o 
   0   7   9        0.14        2.19      1.02 o 
   1   7   9       57.76       62.93      2.78 o 
   2   7   9      239.28      230.75      8.64 o 
   3   7   9       42.31       37.41      6.37 o 
   4   7   9       77.74       66.95     13.20 o 
   5   7   9        8.59        1.21      4.02 o 
  -6   8   9        2.71        3.39      3.36 o 
  -5   8   9       23.34       28.34      5.01 o 
  -4   8   9       56.36       53.03      4.43 o 
  -3   8   9        7.58        4.89      1.33 o 
  -2   8   9      355.47      370.49      8.71 o 
  -1   8   9        5.35        2.57      1.01 o 
   0   8   9       49.46       63.77      2.93 o 
   1   8   9       20.45       14.64      1.70 o 
   2   8   9       71.39       59.37      5.39 o 
   3   8   9        1.12        4.08      3.33 o 
   4   8   9       12.03        9.02      7.58 o 
  -6   9   9        5.93        3.57      3.53 o 
  -5   9   9       41.24       41.90      5.66 o 
  -4   9   9        9.65        6.27      2.49 o 
  -3   9   9       37.36       39.86      3.38 o 
  -2   9   9      485.31      476.64     11.96 o 
  -1   9   9      149.75      148.17      3.93 o 
   0   9   9      126.63      121.48      3.29 o 
   1   9   9       38.02       23.35      2.06 o 
   2   9   9        3.22        3.64      2.00 o 
   3   9   9        3.37        6.30      3.90 o 
   4   9   9       95.06      106.69     14.88 o 
  -6  10   9       86.44       78.64     12.92 o 
  -5  10   9      179.33      176.87     10.72 o 
  -4  10   9       14.81        9.23      2.62 o 
  -3  10   9      330.28      295.74      9.95 o 
  -2  10   9      270.60      268.10     12.83 o 
  -1  10   9      531.26      567.84     14.79 o 
   0  10   9      163.67      147.58      4.15 o 
   1  10   9        1.60        2.77      1.45 o 
   2  10   9        0.71        2.17      1.91 o 
   3  10   9        0.00       -1.65      1.99 o 
   4  10   9        0.00        0.69      3.77 o 
  -6  11   9       11.16       17.97      7.86 o 
  -5  11   9       65.70       51.30      9.92 o 
  -4  11   9       15.45        8.04      3.33 o 
  -3  11   9        0.10        3.42      2.52 o 
  -2  11   9       23.03       31.99      4.59 o 
  -1  11   9       27.37       24.85      3.08 o 
   0  11   9       12.84       14.45      2.07 o 
   1  11   9       89.64       73.32      4.08 o 
   2  11   9      129.22      111.77      6.17 o 
   3  11   9       35.24       53.12      5.76 o 
   4  11   9       65.90       71.40      7.18 o 
  -6  12   9       24.55       29.96      9.36 o 
  -5  12   9       84.54       76.39     11.80 o 
  -4  12   9      142.01      129.43     14.14 o 
  -3  12   9       12.52       19.16      4.02 o 
  -2  12   9        6.47        8.17      5.52 o 
  -1  12   9      538.56      533.72     19.98 o 
   0  12   9      208.92      197.04      6.50 o 
   1  12   9       93.25       79.83      4.98 o 
   2  12   9       44.52       38.14      4.04 o 
   3  12   9       39.89       41.68      5.23 o 
   4  12   9      102.42      107.94      8.72 o 
  -6  13   9        2.41        0.37      4.87 o 
  -5  13   9       21.49       24.64      5.08 o 
  -4  13   9      205.62      193.64     13.86 o 
  -3  13   9        3.58        4.04      2.69 o 
  -2  13   9        2.75        2.08      3.28 o 
  -1  13   9      129.64      125.17      8.40 o 
   0  13   9       81.44       79.85      4.15 o 
   1  13   9        0.62       -0.18      1.52 o 
   2  13   9       12.57       14.66      3.07 o 
   3  13   9       86.25       94.97      7.49 o 
   4  13   9       45.08       45.53      6.11 o 
  -5  14   9       56.83       51.07      6.57 o 
  -4  14   9       23.37       27.28      8.89 o 
  -3  14   9      148.94      157.92     11.33 o 
  -2  14   9      514.02      499.34     19.50 o 
  -1  14   9       14.58        6.92      5.06 o 
   0  14   9        1.90       -0.21      1.37 o 
   1  14   9       32.23       38.91      3.83 o 
   2  14   9        0.14        1.63      2.76 o 
   3  14   9       19.93       16.16      7.58 o 
   4  14   9       44.73       47.35      6.36 o 
  -5  15   9       46.66       78.70      7.99 o 
  -4  15   9      441.51      454.20     19.43 o 
  -3  15   9       11.69       18.45      4.18 o 
  -2  15   9      329.73      319.19     14.84 o 
  -1  15   9       24.92       24.89      6.65 o 
   0  15   9       35.60       42.35      4.31 o 
   1  15   9        5.82        3.09      2.03 o 
   2  15   9        9.71        8.81      2.95 o 
   3  15   9       33.45       38.42      5.39 o 
   4  15   9       73.84       80.40      7.65 o 
  -5  16   9      279.91      288.30     15.30 o 
  -4  16   9      243.33      197.65     15.63 o 
  -3  16   9       77.63       74.20     12.36 o 
  -2  16   9       41.61       45.25      9.36 o 
  -1  16   9       28.83       21.74      4.67 o 
   0  16   9      136.47      158.45      8.00 o 
   1  16   9       16.55       13.34      2.86 o 
   2  16   9       80.12       72.71      5.46 o 
   3  16   9       15.98       22.40      4.49 o 
  -5  17   9      130.08      137.29     10.55 o 
  -4  17   9       14.89       20.83      5.25 o 
  -3  17   9       53.84       57.22      6.85 o 
  -2  17   9       74.22       65.67     10.58 o 
  -1  17   9        9.06       12.46      4.08 o 
   0  17   9        0.21       -1.41      1.97 o 
   1  17   9        5.95        5.26      2.25 o 
   2  17   9        0.35       -0.02      2.18 o 
   3  17   9       20.00       21.23      4.52 o 
  -5  18   9       69.64       84.73      8.77 o 
  -4  18   9       81.58       87.56      8.63 o 
  -3  18   9       42.75       48.93      6.45 o 
  -2  18   9        2.69        1.91      2.80 o 
  -1  18   9      183.23      186.74     11.35 o 
   0  18   9       42.55       54.95      6.42 o 
   1  18   9        0.77        1.01      1.92 o 
   2  18   9       11.02       15.04      3.28 o 
   3  18   9        3.21        1.63      3.06 o 
  -4  19   9       27.76       32.51      7.02 o 
  -3  19   9        0.96        1.35      3.10 o 
  -2  19   9       59.01       53.90      6.82 o 
  -1  19   9        7.08        7.56      3.55 o 
   0  19   9        0.01        1.50      2.90 o 
   1  19   9        4.38        5.43      2.86 o 
   2  19   9       18.78       22.16      3.76 o 
   3  19   9        4.85        4.17      3.38 o 
  -4  20   9        0.27       -0.02      3.51 o 
  -3  20   9       66.74       74.48      8.02 o 
  -2  20   9        0.05        0.95      3.14 o 
  -1  20   9       90.59       99.41      8.86 o 
   0  20   9        0.19        1.32      2.83 o 
   1  20   9       48.07       43.15      5.17 o 
   2  20   9       11.60       17.86      3.47 o 
  -4  21   9       80.94      102.16      9.83 o 
  -3  21   9        0.21        1.18      3.28 o 
  -2  21   9      107.19       98.34     10.39 o 
  -1  21   9        0.19       -0.28      2.91 o 
   0  21   9        0.09        5.43      3.57 o 
   1  21   9        0.72       -0.87      2.43 o 
   2  21   9        1.76        2.91      2.51 o 
  -3  22   9      101.59      118.33     11.05 o 
  -2  22   9       20.91       28.68      5.76 o 
  -1  22   9       70.59       84.96      8.59 o 
   0  22   9       32.63       36.04      6.02 o 
   1  22   9       26.75       26.13      6.46 o 
   2  22   9       26.09       33.38      5.14 o 
  -3  23   9        9.07       16.41      5.34 o 
  -2  23   9        1.06        0.94      3.44 o 
  -1  23   9        2.24        1.60      5.80 o 
   0  23   9       10.17        7.30      7.30 o 
   1  23   9       37.45       33.19      6.28 o 
  -3  24   9      177.15      163.08     17.97 o 
  -2  24   9        0.80       -0.29      3.32 o 
  -1  24   9       10.27       11.67      4.50 o 
   0  24   9      155.82      155.41     11.39 o 
   1  24   9        9.62        7.86      4.90 o 
  -2  25   9        8.75        8.13      4.49 o 
  -1  25   9        1.26        4.45      3.97 o 
   0  25   9        0.87        3.19      4.31 o 
  -6   0  10        0.92       -0.75      4.68 o 
  -5   0  10      444.94      395.25     25.28 o 
  -4   0  10     1581.83     1554.59     65.34 o 
  -3   0  10        2.00        5.80      3.93 o 
  -2   0  10      460.93      477.02     11.73 o 
  -1   0  10      194.89      184.39      7.16 o 
   0   0  10      842.21      821.02     26.74 o 
   1   0  10      448.63      452.40     29.40 o 
   2   0  10      173.08      158.40     15.17 o 
   3   0  10      169.11      147.73     16.29 o 
   4   0  10       64.68       45.68     11.05 o 
  -6   1  10      160.70      144.49     10.99 o 
  -5   1  10      163.92      196.17     11.91 o 
  -4   1  10      125.07      153.21      9.66 o 
  -3   1  10      516.88      525.04     19.86 o 
  -2   1  10      509.31      497.66     11.89 o 
  -1   1  10     1990.32     1994.56     27.28 o 
   0   1  10        0.41        4.42      1.73 o 
   1   1  10        9.86        7.96      2.86 o 
   2   1  10      585.91      565.40     22.71 o 
   3   1  10      220.08      189.10     12.78 o 
   4   1  10       61.99       69.50      8.98 o 
  -6   2  10        7.03        0.85      3.09 o 
  -5   2  10      553.26      478.81     20.05 o 
  -4   2  10      260.59      227.33     11.90 o 
  -3   2  10       58.29       40.85      5.22 o 
  -2   2  10      708.20      718.89     11.92 o 
  -1   2  10      176.34      177.72      9.27 o 
   0   2  10      576.25      593.92     14.72 o 
   1   2  10      191.17      194.54      7.56 o 
   2   2  10      348.71      334.51     16.41 o 
   3   2  10       96.23       90.95      9.13 o 
   4   2  10       19.88       27.36      6.58 o 
  -6   3  10      209.07      194.23     12.51 o 
  -5   3  10       43.33       49.82      6.49 o 
  -4   3  10      387.40      403.25     16.93 o 
  -3   3  10      578.13      532.84     20.08 o 
  -2   3  10      486.51      533.72     13.01 o 
  -1   3  10      986.92      940.46     16.52 o 
   0   3  10       71.53       73.83      5.60 o 
   1   3  10     2313.41     2163.40     43.02 o 
   2   3  10       16.42       11.85      3.22 o 
   3   3  10       81.25       80.74      8.74 o 
   4   3  10       88.48       75.13      9.26 o 
  -6   4  10        0.28        3.72      4.49 o 
  -5   4  10      125.90      126.73      9.58 o 
  -4   4  10      192.43      184.60     10.57 o 
  -3   4  10       17.75       14.16      1.79 o 
  -2   4  10      129.04       95.31      9.05 o 
  -1   4  10       37.99       44.99      2.75 o 
   0   4  10      827.38      787.71     14.51 o 
   1   4  10       89.94      107.56      5.67 o 
   2   4  10     1039.55     1008.13     27.59 o 
   3   4  10       38.80       42.44      6.79 o 
   4   4  10       10.18       10.95      4.90 o 
  -6   5  10      103.64      107.39      9.59 o 
  -5   5  10        0.06       -1.50      2.52 o 
  -4   5  10      156.41      173.57     10.23 o 
  -3   5  10        2.63        1.20      1.25 o 
  -2   5  10      140.27      148.50      6.68 o 
  -1   5  10     1355.59     1256.29     23.19 o 
   0   5  10      418.38      419.52      9.03 o 
   1   5  10     1511.49     1532.96     28.57 o 
   2   5  10        0.37        3.34      2.55 o 
   3   5  10       74.33       75.73     12.17 o 
   4   5  10      101.86       80.39      9.62 o 
  -6   6  10       46.39       43.24      8.52 o 
  -5   6  10       68.83       87.51     11.61 o 
  -4   6  10      455.61      424.34     17.45 o 
  -3   6  10      262.57      298.31     10.63 o 
  -2   6  10      322.38      306.71     12.26 o 
  -1   6  10       31.57       36.64      2.75 o 
   0   6  10     1677.67     1579.81     26.15 o 
   1   6  10      102.96       98.70      4.55 o 
   2   6  10      480.69      475.11     16.33 o 
   3   6  10       40.65       36.51      6.54 o 
   4   6  10        0.16        3.64      6.18 o 
  -6   7  10       33.03       41.72      6.52 o 
  -5   7  10        1.08        1.15      2.70 o 
  -4   7  10       10.80        8.38      3.28 o 
  -3   7  10      407.63      372.26     14.31 o 
  -2   7  10        3.95        6.08      2.17 o 
  -1   7  10     1839.17     1713.10     30.38 o 
   0   7  10        9.58       15.82      1.75 o 
   1   7  10       46.37       43.70      3.25 o 
   2   7  10       24.72       26.75      4.15 o 
   3   7  10       56.05       44.71     11.33 o 
   4   7  10      124.09      154.54     12.83 o 
  -6   8  10       22.77       19.30      6.27 o 
  -5   8  10      176.01      175.63     11.04 o 
  -4   8  10        2.35        1.87      2.37 o 
  -3   8  10        1.26        2.29      2.05 o 
  -2   8  10     1533.15     1467.38     30.33 o 
  -1   8  10        0.35        2.76      1.44 o 
   0   8  10      360.71      342.76      7.96 o 
   1   8  10       89.54       92.17      3.94 o 
   2   8  10        5.69        4.36      2.46 o 
   3   8  10       33.09       36.35      6.64 o 
   4   8  10        0.02        0.64      4.21 o 
  -6   9  10       48.39       47.37     10.67 o 
  -5   9  10        0.34        2.86      3.28 o 
  -4   9  10       62.34       72.85      5.29 o 
  -3   9  10      953.60      891.28     23.45 o 
  -2   9  10        2.81        5.25      1.46 o 
  -1   9  10      790.04      749.84     15.36 o 
   0   9  10       41.49       40.65      2.14 o 
   1   9  10        0.45       -0.55      1.52 o 
   2   9  10       26.88       32.92      3.86 o 
   3   9  10       19.69       19.89      5.49 o 
   4   9  10       78.34       76.59      9.74 o 
  -6  10  10        0.88        5.99      5.62 o 
  -5  10  10       87.70       69.09     11.23 o 
  -4  10  10        1.57        4.16      2.84 o 
  -3  10  10      141.50      121.12     20.60 o 
  -2  10  10     1100.23     1044.90     33.12 o 
  -1  10  10       20.80       19.40      2.22 o 
   0  10  10      147.07      146.89      4.72 o 
   1  10  10        0.15        0.28      1.59 o 
   2  10  10        6.10        5.30      2.27 o 
   3  10  10      135.58      133.74      8.83 o 
   4  10  10        6.64        7.06      4.76 o 
  -6  11  10      212.92      200.71     19.85 o 
  -5  11  10        0.33        9.92      5.80 o 
  -4  11  10      194.11      203.99     11.38 o 
  -3  11  10       69.35       70.28      6.70 o 
  -2  11  10        0.11        1.54      2.37 o 
  -1  11  10      349.00      342.68     20.41 o 
   0  11  10       64.18       60.24      3.66 o 
   1  11  10        1.66        0.54      1.75 o 
   2  11  10       61.50       53.36      4.77 o 
   3  11  10       31.28       30.89      5.16 o 
   4  11  10       73.60       85.71      7.93 o 
  -5  12  10      193.84      190.42     17.79 o 
  -4  12  10       28.49       28.27      7.21 o 
  -3  12  10      494.29      480.96     19.38 o 
  -2  12  10      172.86      165.98     10.02 o 
  -1  12  10       34.73       38.45      5.34 o 
   0  12  10      700.07      636.00     16.43 o 
   1  12  10        5.25        2.35      1.81 o 
   2  12  10       14.95       10.89      2.92 o 
   3  12  10      235.07      236.98     11.85 o 
   4  12  10        0.05        1.63      3.11 o 
  -5  13  10        5.74       11.05      5.80 o 
  -4  13  10       18.77       18.38      4.48 o 
  -3  13  10       60.41       46.60      6.05 o 
  -2  13  10        0.13        4.65      3.06 o 
  -1  13  10       87.27       96.05      7.78 o 
   0  13  10        0.03        1.13      1.69 o 
   1  13  10      364.08      341.26     11.25 o 
   2  13  10       31.77       32.18      4.06 o 
   3  13  10        6.28        2.08      3.04 o 
  -5  14  10       80.00       74.52     12.36 o 
  -4  14  10        6.21        0.04      3.09 o 
  -3  14  10      360.92      358.90     24.15 o 
  -2  14  10       30.55       25.09      4.72 o 
  -1  14  10      214.63      228.20     12.26 o 
   0  14  10      133.69      146.06      6.78 o 
   1  14  10      248.99      231.33      9.11 o 
   2  14  10      285.63      280.42     10.64 o 
   3  14  10       61.98       64.37      6.59 o 
  -5  15  10       52.26       67.59     12.17 o 
  -4  15  10      187.09      214.72     12.74 o 
  -3  15  10      101.22      108.11      8.84 o 
  -2  15  10       65.67       80.23      7.67 o 
  -1  15  10       21.81       19.09      4.50 o 
   0  15  10       33.05       41.80      4.70 o 
   1  15  10      532.57      547.27     15.60 o 
   2  15  10       66.52       76.22      5.68 o 
   3  15  10        0.55       -2.46      2.46 o 
  -5  16  10        6.77        7.11      6.55 o 
  -4  16  10      200.22      222.82     18.07 o 
  -3  16  10      151.47      176.90     24.81 o 
  -2  16  10      254.90      263.56     13.91 o 
  -1  16  10      111.59      121.60      9.36 o 
   0  16  10      193.56      196.12     11.73 o 
   1  16  10      167.40      155.66      7.55 o 
   2  16  10      106.27      103.14      6.60 o 
   3  16  10       89.88      108.85      8.50 o 
  -5  17  10      179.10      173.56     12.24 o 
  -4  17  10      258.57      262.50     14.65 o 
  -3  17  10      128.84      144.47     10.58 o 
  -2  17  10       94.52      109.94     22.09 o 
  -1  17  10       77.00       86.78     13.86 o 
   0  17  10        3.98        7.45      3.51 o 
   1  17  10      121.62      132.70      7.11 o 
   2  17  10      124.87      125.10      9.62 o 
   3  17  10       73.96       77.30      7.44 o 
  -4  18  10      120.79      148.75     26.12 o 
  -3  18  10      269.92      308.54     15.74 o 
  -2  18  10       75.69       68.12      9.08 o 
  -1  18  10       12.47       12.96      5.80 o 
   0  18  10      347.17      332.01     18.26 o 
   1  18  10       25.32       32.72      3.99 o 
   2  18  10       50.34       54.16      5.33 o 
  -4  19  10       14.58        7.14      4.09 o 
  -3  19  10      342.31      334.09     27.52 o 
  -2  19  10       18.16       40.71     10.02 o 
  -1  19  10       14.22       12.91      4.96 o 
   0  19  10        1.55        2.06      2.98 o 
   1  19  10      119.13      112.35      7.75 o 
   2  19  10       94.66       94.87      6.73 o 
  -4  20  10        0.05        1.83      6.18 o 
  -3  20  10       65.46       77.51     10.58 o 
  -2  20  10      184.15      176.62     11.95 o 
  -1  20  10        1.61        0.25      2.98 o 
   0  20  10      120.08      113.55     13.95 o 
   1  20  10       45.36       57.32      7.27 o 
   2  20  10      135.02      163.55      8.67 o 
  -3  21  10       98.87      115.51     10.17 o 
  -2  21  10        3.93        8.74      4.17 o 
  -1  21  10       37.18       39.44      6.47 o 
   0  21  10        4.46        4.03      3.57 o 
   1  21  10      148.77      143.06     11.19 o 
   2  21  10       42.21       53.16      6.12 o 
  -3  22  10       41.57       57.05     12.92 o 
  -2  22  10      214.50      208.33     13.57 o 
  -1  22  10       16.08       20.75      5.40 o 
   0  22  10      105.48      107.55     10.86 o 
   1  22  10        8.29        6.41      4.16 o 
  -2  23  10        4.94        2.81      3.71 o 
  -1  23  10      199.86      196.67     13.13 o 
   0  23  10       35.87       36.92      8.43 o 
  -1  24  10        0.36        1.22      3.84 o 
   0  24  10       18.49       25.09      6.13 o 
  -6   1  11        7.99        6.74      4.23 o 
  -5   1  11        0.17        4.66      4.21 o 
  -4   1  11       32.88       26.75      6.46 o 
  -3   1  11      212.05      199.00     11.25 o 
  -2   1  11      101.61       98.78      3.94 o 
  -1   1  11       24.63       20.53      1.65 o 
   0   1  11      144.90      133.66      6.08 o 
   1   1  11      160.03      143.71      7.92 o 
   2   1  11       36.08       47.31     13.95 o 
   3   1  11        0.84       -0.12      4.68 o 
   4   1  11        1.55        2.99      4.43 o 
  -6   2  11       48.56       48.80      7.27 o 
  -5   2  11       37.05       34.65      5.73 o 
  -4   2  11      200.09      225.74     12.37 o 
  -3   2  11      113.55      101.93      8.21 o 
  -2   2  11       23.54       16.01      1.91 o 
  -1   2  11        0.10        0.17      1.02 o 
   0   2  11       95.80       84.50      4.91 o 
   1   2  11      137.87      138.88      6.57 o 
   2   2  11       15.40       19.94      5.10 o 
   3   2  11       52.72       53.25      7.74 o 
   4   2  11       13.60       11.49      5.54 o 
  -6   3  11        0.29       -0.34      3.33 o 
  -5   3  11       13.50       19.85      4.83 o 
  -4   3  11        7.00       10.49      3.70 o 
  -3   3  11      212.19      220.61     11.90 o 
  -2   3  11      225.49      228.48      7.33 o 
  -1   3  11        0.01        0.89      1.27 o 
   0   3  11        8.62        9.70      1.98 o 
   1   3  11      224.27      202.08      7.99 o 
   2   3  11       72.43       72.21      8.08 o 
   3   3  11       10.45        9.40      4.96 o 
   4   3  11        4.25       11.10      5.38 o 
  -6   4  11       40.04       34.93      6.72 o 
  -5   4  11        9.44        7.88      3.62 o 
  -4   4  11      205.96      194.17     12.64 o 
  -3   4  11       38.16       37.51     10.67 o 
  -2   4  11       23.24       28.15      5.54 o 
  -1   4  11      339.85      328.67      9.37 o 
   0   4  11      596.30      557.74     16.96 o 
   1   4  11       94.31       81.69      5.17 o 
   2   4  11       32.09       38.93      6.79 o 
   3   4  11       35.67       37.28      7.96 o 
   4   4  11        2.82       -0.61      4.32 o 
  -6   5  11        0.01        2.51      3.77 o 
  -5   5  11        9.08        9.11      3.73 o 
  -4   5  11       24.70       28.40      5.28 o 
  -3   5  11        0.56        1.06      2.61 o 
  -2   5  11        6.80        5.16      2.04 o 
  -1   5  11        7.26        8.20      1.80 o 
   0   5  11      110.59      124.84      4.65 o 
   1   5  11       12.65       10.12      2.46 o 
   2   5  11        0.45        0.68      2.36 o 
   3   5  11        3.80        1.45      3.43 o 
   4   5  11        0.13        1.41      4.10 o 
  -6   6  11       36.18       31.01      6.32 o 
  -5   6  11       49.03       55.93      6.94 o 
  -4   6  11       66.13       74.36     13.29 o 
  -3   6  11       40.67       44.13      4.11 o 
  -2   6  11        1.17        1.29      1.75 o 
  -1   6  11       12.74        9.28      1.87 o 
   0   6  11       80.03       78.85      3.36 o 
   1   6  11       61.50       44.46      4.10 o 
   2   6  11       49.23       51.80      5.49 o 
   3   6  11        0.55        1.13      3.33 o 
   4   6  11       14.67       11.12      5.49 o 
  -6   7  11        7.94       14.53      4.82 o 
  -5   7  11       51.13       46.41      6.34 o 
  -4   7  11       70.05       73.20      7.24 o 
  -3   7  11       74.61       83.29      5.56 o 
  -2   7  11        4.92        4.38      2.02 o 
  -1   7  11      123.93      128.36      6.27 o 
   0   7  11        2.53        0.08      1.08 o 
   1   7  11        0.78        1.77      1.78 o 
   2   7  11        0.24        2.19      2.36 o 
   3   7  11        2.29        2.47      3.64 o 
   4   7  11        0.89        1.02      3.97 o 
  -6   8  11       45.16       38.57     10.11 o 
  -5   8  11       10.20       12.91      4.31 o 
  -4   8  11       54.69       49.51      6.24 o 
  -3   8  11      102.15      123.20      6.82 o 
  -2   8  11      246.43      227.02      9.51 o 
  -1   8  11       64.64       54.14      3.95 o 
   0   8  11        0.03        0.79      1.17 o 
   1   8  11       67.44       53.58      4.46 o 
   2   8  11       40.41       39.30      4.25 o 
   3   8  11       37.29       36.07      8.61 o 
   4   8  11        0.08        0.01      3.90 o 
  -6   9  11       44.76       41.00     10.48 o 
  -5   9  11        0.44        3.74      4.87 o 
  -4   9  11       33.24       38.76      9.17 o 
  -3   9  11      158.40      151.12      9.45 o 
  -2   9  11       22.40       15.25      3.87 o 
  -1   9  11        9.88       11.67      2.77 o 
   0   9  11      199.08      194.96      7.72 o 
   1   9  11       22.94       22.14      3.38 o 
   2   9  11       40.00       49.74      4.75 o 
   3   9  11        0.63        2.99      3.03 o 
  -5  10  11       58.94       69.84     12.17 o 
  -4  10  11       32.44       38.20      9.17 o 
  -3  10  11      198.44      214.03     11.74 o 
  -2  10  11       31.81       28.98      4.81 o 
  -1  10  11       41.75       40.40      4.26 o 
   0  10  11       20.14       18.87      2.96 o 
   1  10  11       12.66       14.73      3.03 o 
   2  10  11        0.05        0.84      2.00 o 
   3  10  11      150.06      163.25     18.18 o 
  -5  11  11       18.77       22.84      8.24 o 
  -4  11  11        0.81        0.00      3.93 o 
  -3  11  11        0.99        2.18      2.77 o 
  -2  11  11        9.49        8.84      3.33 o 
  -1  11  11      229.61      228.98     12.05 o 
   0  11  11      420.36      400.92     12.24 o 
   1  11  11       21.68       27.52      3.64 o 
   2  11  11       76.02       66.72      5.41 o 
   3  11  11       44.71       37.54      5.76 o 
  -5  12  11       24.89       28.65      8.80 o 
  -4  12  11        6.97        4.68      3.36 o 
  -3  12  11       69.51       75.08      7.33 o 
  -2  12  11       56.38       54.75     10.86 o 
  -1  12  11        5.78        8.68      3.28 o 
   0  12  11        0.83       -1.27      1.77 o 
   1  12  11      224.45      224.10      9.04 o 
   2  12  11        0.60       -0.84      2.01 o 
   3  12  11       36.99       32.66      5.61 o 
  -5  13  11        2.50       -0.37      4.49 o 
  -4  13  11        2.27        4.81      3.37 o 
  -3  13  11       10.77       10.65      3.93 o 
  -2  13  11        8.72        7.23      3.41 o 
  -1  13  11      204.65      205.54     11.73 o 
   0  13  11       54.23       56.01      5.35 o 
   1  13  11        3.35        3.59      2.20 o 
   2  13  11       62.64       67.65      5.58 o 
   3  13  11       27.45       21.54      4.80 o 
  -5  14  11       19.39       25.46      9.17 o 
  -4  14  11        4.91        6.52      3.73 o 
  -3  14  11       15.51       13.63      6.55 o 
  -2  14  11       60.45       67.54      7.22 o 
  -1  14  11        5.62        7.11      3.51 o 
   0  14  11       22.66       25.32      4.06 o 
   1  14  11       36.15       39.08      4.30 o 
   2  14  11        4.64        8.48      2.97 o 
   3  14  11        8.04        8.97      4.03 o 
  -5  15  11       26.40        9.55      6.74 o 
  -4  15  11        1.48        2.77      3.23 o 
  -3  15  11        0.69        0.69      2.84 o 
  -2  15  11       27.13       17.16      4.87 o 
  -1  15  11       50.69       56.35      6.72 o 
   0  15  11       55.52       60.83      5.69 o 
   1  15  11        0.27       -1.81      1.81 o 
   2  15  11        5.88        7.11      2.87 o 
   3  15  11        2.97        3.93      3.60 o 
  -4  16  11       43.16       32.33      6.07 o 
  -3  16  11       10.46        8.40      4.18 o 
  -2  16  11       19.28       29.61      5.57 o 
  -1  16  11       29.07       37.81     12.54 o 
   0  16  11       33.67       29.76      6.37 o 
   1  16  11        0.01       -0.55      2.22 o 
   2  16  11        6.03        3.80      2.64 o 
  -4  17  11       12.70       12.25      4.69 o 
  -3  17  11        1.14       -1.57      3.09 o 
  -2  17  11       18.13       14.15      4.82 o 
  -1  17  11        4.08        1.18      3.01 o 
   0  17  11        7.12        6.23      5.52 o 
   1  17  11       13.17       15.65      3.37 o 
   2  17  11       15.51       12.00      3.68 o 
  -4  18  11       19.96       11.23      6.65 o 
  -3  18  11        7.40        3.60      3.77 o 
  -2  18  11        0.08        1.01      3.11 o 
  -1  18  11        0.48       -2.44      2.61 o 
   0  18  11        2.78       11.18      4.21 o 
   1  18  11        0.42       -0.11      2.47 o 
   2  18  11        0.15       -1.29      2.39 o 
  -4  19  11       44.00       45.67      7.14 o 
  -3  19  11       25.96       32.95      6.41 o 
  -2  19  11       27.52       22.70     13.39 o 
  -1  19  11        0.66       -2.15      2.45 o 
   0  19  11        2.42        7.12      4.04 o 
   1  19  11        3.15       -0.03      3.42 o 
   2  19  11       56.49       73.21     12.36 o 
  -3  20  11       16.00       12.52      4.83 o 
  -2  20  11       39.19       39.60      6.87 o 
  -1  20  11        5.27        7.35      4.32 o 
   0  20  11        0.03        0.17      3.04 o 
   1  20  11       56.53       58.16      8.24 o 
  -3  21  11       32.98       41.38      7.06 o 
  -2  21  11        2.40        5.02      3.95 o 
  -1  21  11       10.88       10.18      4.70 o 
   0  21  11        0.99        3.26      3.73 o 
   1  21  11        0.60        1.03      3.49 o 
  -2  22  11       15.93       13.21      5.10 o 
  -1  22  11       23.38       24.99      8.24 o 
   0  22  11        6.87        9.47      4.42 o 
  -6   0  12       77.79       82.94     12.73 o 
  -5   0  12       20.34       24.53      7.49 o 
  -4   0  12        0.20        0.37      4.68 o 
  -3   0  12      283.87      313.24     21.34 o 
  -2   0  12      797.85      660.37     34.08 o 
  -1   0  12      250.03      264.81     11.99 o 
   0   0  12        2.02        4.51      3.04 o 
   1   0  12      121.12      114.36     17.13 o 
   2   0  12       19.00       14.42      6.74 o 
   3   0  12      243.39      253.51     22.66 o 
  -6   1  12        0.92        2.89      3.90 o 
  -5   1  12      256.47      274.19     14.89 o 
  -4   1  12      223.46      228.91     13.30 o 
  -3   1  12      715.35      766.73     27.27 o 
  -2   1  12      269.46      319.58     15.02 o 
  -1   1  12      428.67      417.97      9.78 o 
   0   1  12     1055.12     1018.97     23.19 o 
   1   1  12       12.91       11.57      2.86 o 
   2   1  12      123.66      130.13     10.72 o 
   3   1  12       47.89       43.38      7.74 o 
  -6   2  12       32.49       34.15      6.42 o 
  -5   2  12      110.24       89.22      8.67 o 
  -4   2  12      376.80      349.81     16.87 o 
  -3   2  12      112.21      110.37      8.87 o 
  -2   2  12     1100.21     1032.34     72.27 o 
  -1   2  12      747.25      720.18     13.92 o 
   0   2  12      115.42      113.67      6.72 o 
   1   2  12      112.76      114.89      6.33 o 
   2   2  12       12.57       11.35      7.21 o 
   3   2  12      118.83      126.44     15.17 o 
  -6   3  12       14.76       20.35      9.55 o 
  -5   3  12      315.99      362.81     17.54 o 
  -4   3  12       64.97      106.30      9.26 o 
  -3   3  12      277.57      300.40     14.74 o 
  -2   3  12      730.08      691.64     28.73 o 
  -1   3  12      136.10      133.88      4.73 o 
   0   3  12       91.31      113.53      5.17 o 
   1   3  12      112.69      104.26      6.06 o 
   2   3  12      104.86      105.69      9.86 o 
   3   3  12      101.67       91.71     10.30 o 
  -6   4  12      186.01      208.88     13.69 o 
  -5   4  12      117.48      122.40     12.64 o 
  -4   4  12      582.63      532.76     22.04 o 
  -3   4  12      115.80      126.15      9.43 o 
  -2   4  12      261.74      251.11     19.78 o 
  -1   4  12      374.20      359.62      9.46 o 
   0   4  12        0.49        1.70      1.62 o 
   1   4  12       87.25       86.39      5.51 o 
   2   4  12        0.01        0.81      2.34 o 
   3   4  12       69.17       79.42     17.23 o 
  -6   5  12       13.73       25.09      6.01 o 
  -5   5  12      345.69      361.19     17.58 o 
  -4   5  12      301.13      299.80     15.33 o 
  -3   5  12      411.48      443.45     26.40 o 
  -2   5  12      238.72      225.27     10.38 o 
  -1   5  12      255.59      259.33      8.84 o 
   0   5  12      118.37      113.38      5.74 o 
   1   5  12       58.75       66.83      4.31 o 
   2   5  12       44.37       51.67      5.75 o 
   3   5  12       86.20      100.33     10.61 o 
  -5   6  12       41.13       53.13     10.39 o 
  -4   6  12      112.85      104.40     16.76 o 
  -3   6  12       80.87       74.93      9.83 o 
  -2   6  12       61.21       82.95      5.57 o 
  -1   6  12      130.56      130.10      5.98 o 
   0   6  12       56.24       69.03      3.25 o 
   1   6  12      144.85      151.41      7.31 o 
   2   6  12        2.86        3.02      2.65 o 
   3   6  12       27.26       31.27      6.88 o 
  -5   7  12      420.96      451.37     35.11 o 
  -4   7  12       52.04       49.79     10.58 o 
  -3   7  12      222.84      238.84     12.74 o 
  -2   7  12       34.59       33.08      5.18 o 
  -1   7  12       35.27       39.19      4.27 o 
   0   7  12      284.08      258.97      8.18 o 
   1   7  12       19.58       13.02      2.93 o 
   2   7  12      157.22      168.67      8.17 o 
   3   7  12       32.34       30.14      6.88 o 
  -5   8  12        6.51        8.43      5.99 o 
  -4   8  12      171.04      161.96     16.66 o 
  -3   8  12        7.76       13.11      6.37 o 
  -2   8  12      136.52      135.68     21.06 o 
  -1   8  12      246.12      235.24      9.86 o 
   0   8  12      317.28      304.75     10.33 o 
   1   8  12      127.44      116.64      6.58 o 
   2   8  12       43.36       65.04      5.49 o 
   3   8  12       21.02       24.32      6.34 o 
  -5   9  12      157.36      143.79     17.23 o 
  -4   9  12       37.27       23.22      8.05 o 
  -3   9  12        1.65        2.70      2.83 o 
  -2   9  12       20.70       16.47      4.12 o 
  -1   9  12       33.38       44.21      6.71 o 
   0   9  12      182.80      188.32      7.94 o 
   1   9  12      138.87      135.51      7.09 o 
   2   9  12      119.65      117.83      7.15 o 
   3   9  12       94.21      110.62     11.61 o 
  -5  10  12        0.77       -0.56      4.68 o 
  -4  10  12      182.63      176.75     17.97 o 
  -3  10  12       68.68       65.47      6.83 o 
  -2  10  12      130.32      119.30      8.91 o 
  -1  10  12       49.64       44.67      4.62 o 
   0  10  12      212.81      239.08     17.47 o 
   1  10  12      116.27      126.80      6.88 o 
   2  10  12       10.69       13.95      3.31 o 
   3  10  12       45.06       46.54      6.32 o 
  -5  11  12      157.60      162.14     18.54 o 
  -4  11  12        6.77       11.42      6.37 o 
  -3  11  12       78.42      101.27      8.45 o 
  -2  11  12       86.32       93.43      8.14 o 
  -1  11  12      251.76      257.39     13.46 o 
   0  11  12      150.24      146.33      8.27 o 
   1  11  12       64.90       71.22      5.43 o 
   2  11  12        4.14       -0.03      2.06 o 
   3  11  12       74.58       84.17      7.94 o 
  -5  12  12       34.21        6.74      6.18 o 
  -4  12  12      150.43      154.47     17.60 o 
  -3  12  12       94.92       78.45      7.65 o 
  -2  12  12      223.91      218.78     12.68 o 
  -1  12  12      194.87      204.16     11.97 o 
   0  12  12        6.66        9.70      3.11 o 
   1  12  12       90.24      105.69      6.47 o 
   2  12  12       19.72       19.58      3.77 o 
   3  12  12        4.34        5.26      3.42 o 
  -5  13  12      149.98      142.67     17.79 o 
  -4  13  12       29.38       31.08      9.36 o 
  -3  13  12      166.12      165.10     11.80 o 
  -2  13  12      223.61      223.98     23.22 o 
  -1  13  12       85.73      103.51      8.89 o 
   0  13  12       44.85       48.19      5.41 o 
   1  13  12        0.58        0.25      2.17 o 
   2  13  12       39.80       30.12      4.41 o 
  -4  14  12      284.91      327.09     25.46 o 
  -3  14  12       36.91       35.37      5.98 o 
  -2  14  12        0.05        4.40      3.43 o 
  -1  14  12      463.55      469.36     20.28 o 
   0  14  12       26.20       29.59      4.49 o 
   1  14  12       33.27       32.14      4.27 o 
   2  14  12       20.08       26.41      4.39 o 
  -4  15  12       13.34       11.05      7.30 o 
  -3  15  12      209.63      224.82     13.46 o 
  -2  15  12      202.37      197.19     12.29 o 
  -1  15  12        5.47        8.08      3.86 o 
   0  15  12       72.93       84.08      6.75 o 
   1  15  12       12.46        6.70      3.19 o 
   2  15  12       30.57       35.65      4.76 o 
  -4  16  12      190.98      208.29     14.60 o 
  -3  16  12       97.99       89.89      8.99 o 
  -2  16  12       99.33      100.90     17.41 o 
  -1  16  12      151.53      131.90     10.39 o 
   0  16  12       33.71       36.66      6.13 o 
   1  16  12      273.10      280.03     12.83 o 
   2  16  12       11.82        9.84      3.21 o 
  -4  17  12       28.14       20.28      5.57 o 
  -3  17  12      203.60      209.57     21.63 o 
  -2  17  12       19.25       18.81      5.35 o 
  -1  17  12        4.19       -2.90      2.90 o 
   0  17  12      140.96      153.51     11.20 o 
   1  17  12       29.74       44.61      5.76 o 
  -3  18  12      168.97      178.24     12.48 o 
  -2  18  12      459.33      535.40     23.02 o 
  -1  18  12        0.98       -1.84      6.83 o 
   0  18  12       37.21       35.97     11.89 o 
   1  18  12      169.65      189.51     10.47 o 
  -3  19  12      104.25      100.53     15.07 o 
  -2  19  12       14.93        8.32      8.24 o 
  -1  19  12       13.71       16.41      5.35 o 
   0  19  12       56.61       67.29     13.67 o 
   1  19  12       59.60       71.56      8.73 o 
  -2  20  12        8.33       11.66      5.06 o 
  -1  20  12       40.50       35.77      6.90 o 
   0  20  12        6.46        5.18      4.02 o 
  -1  21  12       11.26       10.30      4.93 o 
  -5   1  13       99.02       90.60     12.08 o 
  -4   1  13       47.71       53.98      7.35 o 
  -3   1  13       13.89       10.26      6.65 o 
  -2   1  13       27.09       31.21      5.62 o 
  -1   1  13        0.19        0.70      1.63 o 
   0   1  13       14.83       12.07      2.29 o 
   1   1  13        0.71        0.60      1.93 o 
   2   1  13        7.61        4.86      4.10 o 
   3   1  13        0.03       -0.94      3.97 o 
  -5   2  13       66.03       78.05      8.80 o 
  -4   2  13      204.71      203.51     17.32 o 
  -3   2  13       26.60       29.27      5.56 o 
  -2   2  13      172.41      149.41     10.19 o 
  -1   2  13       10.84       10.82      3.11 o 
   0   2  13      123.47      116.01      5.44 o 
   1   2  13        0.27        2.18      2.10 o 
   2   2  13        0.12        2.12      3.93 o 
   3   2  13        2.26        0.74      4.29 o 
  -5   3  13       83.07       79.65      8.87 o 
  -4   3  13       27.28       12.21      5.71 o 
  -3   3  13       24.24       16.33     10.39 o 
  -2   3  13       12.45        8.54      3.93 o 
  -1   3  13      194.06      182.08      7.41 o 
   0   3  13       86.28       84.71      4.77 o 
   1   3  13       35.17       39.59      4.27 o 
   2   3  13       23.96       31.96      6.58 o 
   3   3  13        0.38        1.49      4.36 o 
  -5   4  13        2.95        8.99      4.34 o 
  -4   4  13      285.26      284.21     15.41 o 
  -3   4  13        0.58       -1.73      2.84 o 
  -2   4  13        1.70        1.22      2.91 o 
  -1   4  13        7.72       10.18      2.44 o 
   0   4  13       19.57       17.42      2.74 o 
   1   4  13        4.28        4.97      2.09 o 
   2   4  13        0.04        0.67      3.59 o 
   3   4  13       86.71       74.78      9.99 o 
  -5   5  13       49.59       36.97      6.77 o 
  -4   5  13        5.58        6.66      4.04 o 
  -3   5  13        2.96        2.80      3.33 o 
  -2   5  13        0.55       -1.31      1.84 o 
  -1   5  13       41.97       32.19      3.55 o 
   0   5  13        0.45        0.13      1.53 o 
   1   5  13       34.49       38.35      4.23 o 
   2   5  13        7.24       -1.58      7.21 o 
   3   5  13        1.14       -1.69      3.97 o 
  -5   6  13       12.65        9.92      5.03 o 
  -4   6  13       45.43       56.23      9.46 o 
  -3   6  13      171.66      151.88     10.58 o 
  -2   6  13       75.79       80.25      5.83 o 
  -1   6  13       25.47       28.13      3.34 o 
   0   6  13       56.30       68.87      4.41 o 
   1   6  13       54.89       54.71      4.93 o 
   2   6  13       64.19       64.55      5.70 o 
   3   6  13       12.05       13.20      5.94 o 
  -5   7  13       33.37       32.02     10.11 o 
  -4   7  13        1.44        4.49      5.80 o 
  -3   7  13       23.86       26.59      8.24 o 
  -2   7  13        0.00        1.35      2.12 o 
  -1   7  13      287.90      251.02      9.02 o 
   0   7  13      206.75      204.66      7.84 o 
   1   7  13        1.19        2.20      2.30 o 
   2   7  13        0.05        0.76      2.37 o 
  -5   8  13       13.02       16.48      8.43 o 
  -4   8  13       30.50       26.59      9.17 o 
  -3   8  13       69.03       83.51     12.54 o 
  -2   8  13       37.81       26.98      4.95 o 
  -1   8  13        0.08        0.93      2.30 o 
   0   8  13        4.42        5.11      2.73 o 
   1   8  13       19.08       18.76      3.46 o 
   2   8  13        0.41        2.24      2.44 o 
  -5   9  13       49.06       43.81     11.80 o 
  -4   9  13        0.01        7.11      6.18 o 
  -3   9  13        6.85        9.74      5.99 o 
  -2   9  13        3.54        3.00      2.91 o 
  -1   9  13       63.77       72.66      5.90 o 
   0   9  13        2.95        5.41      2.59 o 
   1   9  13       18.03       19.96      3.67 o 
   2   9  13        1.09        3.31      2.54 o 
  -5  10  13        0.89        6.93      6.18 o 
  -4  10  13       17.89       15.73      7.86 o 
  -3  10  13        0.13       -1.69      4.31 o 
  -2  10  13        0.54        0.29      2.81 o 
  -1  10  13       39.84       56.04      5.55 o 
   0  10  13        9.02        7.68      3.15 o 
   1  10  13        0.18        0.38      2.16 o 
   2  10  13        5.66        0.81      2.86 o 
  -4  11  13       18.18       13.86      7.49 o 
  -3  11  13        8.46        3.37      5.43 o 
  -2  11  13       62.20       50.96      6.61 o 
  -1  11  13        0.21        0.64      2.90 o 
   0  11  13      106.55       97.28      7.21 o 
   1  11  13        4.80        4.42      2.49 o 
   2  11  13       18.44       23.25      4.19 o 
  -4  12  13       13.51       19.66      8.05 o 
  -3  12  13        0.85       -0.56      2.91 o 
  -2  12  13       17.54        9.25      5.52 o 
  -1  12  13        0.54        2.19      2.98 o 
   0  12  13       51.89       65.45      6.18 o 
   1  12  13        4.90       11.30      3.56 o 
   2  12  13        3.84        2.42      2.64 o 
  -4  13  13       16.07       15.54      7.49 o 
  -3  13  13        3.58        1.13      3.24 o 
  -2  13  13       21.11       12.95      4.41 o 
  -1  13  13      147.79      130.46     10.24 o 
   0  13  13        0.37        5.37      2.77 o 
   1  13  13        6.57        3.91      3.71 o 
   2  13  13       52.10       68.92      6.14 o 
  -4  14  13        0.48        7.11      6.18 o 
  -3  14  13        1.37        0.28      3.18 o 
  -2  14  13       80.37       61.49      7.64 o 
  -1  14  13       40.19       45.04      6.87 o 
   0  14  13       37.00       30.28      4.83 o 
   1  14  13       21.44       25.57      4.71 o 
  -3  15  13        8.01        5.89      3.91 o 
  -2  15  13       20.68       30.75      5.98 o 
  -1  15  13      249.60      240.37     14.37 o 
   0  15  13      109.73      123.77      8.27 o 
   1  15  13       63.36       69.35      8.28 o 
  -3  16  13        1.22       -3.24      3.24 o 
  -2  16  13       15.36       18.00      5.10 o 
  -1  16  13      250.41      273.85     15.65 o 
   0  16  13       83.47       75.78      8.34 o 
   1  16  13       27.40       32.09      9.64 o 
  -3  17  13       47.94       50.46      7.60 o 
  -2  17  13       65.92       72.47      9.92 o 
  -1  17  13       50.94       42.91     12.83 o 
   0  17  13      194.40      225.11     14.10 o 
  -2  18  13        6.09        5.04      4.00 o 
  -1  18  13       23.79       24.25      6.01 o 
   0  18  13      109.96      133.74     11.31 o 
  -1  19  13        0.54       -0.75      5.62 o 
  -5   0  14      803.88      776.45     43.44 o 
  -4   0  14       26.25       38.01      9.55 o 
  -3   0  14      310.92      261.56     20.78 o 
  -2   0  14       23.85       17.79      6.74 o 
  -1   0  14        2.07        2.25      4.31 o 
   0   0  14       20.05       23.28      3.96 o 
   1   0  14       97.23       94.09      9.11 o 
   2   0  14      383.05      444.86     31.45 o 
  -5   1  14        9.50       10.57      5.03 o 
  -4   1  14      331.48      386.51     19.05 o 
  -3   1  14       68.65       74.37      8.21 o 
  -2   1  14      172.68      207.79     12.50 o 
  -1   1  14       91.10      100.79      8.94 o 
   0   1  14      149.54      154.72      6.53 o 
   1   1  14      105.17      125.38      7.46 o 
   2   1  14       45.56       45.31     11.98 o 
  -5   2  14      120.29      117.74     15.35 o 
  -4   2  14        3.55        4.02      4.49 o 
  -3   2  14      178.16      188.44     12.31 o 
  -2   2  14        2.15        3.20      3.19 o 
  -1   2  14       15.36       17.89      2.97 o 
   0   2  14      147.06      154.43      6.53 o 
   1   2  14        2.16        2.11      2.28 o 
   2   2  14      220.48      284.63     17.04 o 
  -5   3  14        1.34        8.58      5.62 o 
  -4   3  14      386.40      419.85     19.84 o 
  -3   3  14        3.58        6.46      3.90 o 
  -2   3  14      331.68      325.41     16.17 o 
  -1   3  14      148.92      134.82      6.65 o 
   0   3  14        4.76        2.48      1.85 o 
   1   3  14       34.41       39.59      3.96 o 
   2   3  14        5.70       11.89      5.41 o 
  -5   4  14       50.07       45.16      7.54 o 
  -4   4  14       10.25       12.92      4.88 o 
  -3   4  14       82.89       97.91      9.26 o 
  -2   4  14        9.63        3.76      3.41 o 
  -1   4  14      190.97      167.97      7.46 o 
   0   4  14       28.30       31.28      3.43 o 
   1   4  14       55.38       53.38      4.38 o 
   2   4  14       28.23       37.35      7.21 o 
  -5   5  14       20.64       18.40      5.89 o 
  -4   5  14       79.23       67.25      8.34 o 
  -3   5  14        9.15        8.25      4.18 o 
  -2   5  14      158.23      170.66     11.35 o 
  -1   5  14      117.25      115.48      6.31 o 
   0   5  14      125.34      117.81      6.47 o 
   1   5  14       57.17       70.07      5.68 o 
   2   5  14        9.30       15.62      4.14 o 
  -4   6  14        2.46        6.93      5.99 o 
  -3   6  14      229.81      222.43     19.85 o 
  -2   6  14        4.45        6.19      3.70 o 
  -1   6  14      613.66      592.41     16.11 o 
   0   6  14        2.69        3.06      2.39 o 
   1   6  14        1.97        2.14      2.45 o 
   2   6  14       58.85       64.36      6.94 o 
  -4   7  14      194.18      206.52     19.85 o 
  -3   7  14       18.90       13.48      6.74 o 
  -2   7  14      307.19      281.60     22.47 o 
  -1   7  14       23.58       28.56      6.64 o 
   0   7  14        9.07       20.73      3.91 o 
   1   7  14       23.37       25.47      3.99 o 
   2   7  14       25.91       25.78      6.90 o 
  -4   8  14       28.41       57.29     12.17 o 
  -3   8  14      322.64      291.15     23.40 o 
  -2   8  14        7.06        8.94      3.77 o 
  -1   8  14       83.21      105.52      7.30 o 
   0   8  14      172.54      178.92      9.47 o 
   1   8  14        5.21        4.52      2.71 o 
   2   8  14       68.65       70.72      6.22 o 
  -4   9  14      262.85      254.64     22.66 o 
  -3   9  14        2.39        3.74      4.87 o 
  -2   9  14      437.50      446.17     23.59 o 
  -1   9  14       21.82       17.05      3.82 o 
   0   9  14        2.35        0.70      2.56 o 
   1   9  14       73.14       68.56      5.76 o 
  -4  10  14       50.46       46.25     11.42 o 
  -3  10  14      172.05      181.80     19.28 o 
  -2  10  14       10.32       14.52      4.63 o 
  -1  10  14        0.77        0.89      2.43 o 
   0  10  14      176.01      176.01      9.69 o 
   1  10  14        0.30       -1.54      2.66 o 
  -4  11  14      106.65      119.27     16.48 o 
  -3  11  14        0.53        6.18      5.62 o 
  -2  11  14       58.65       74.58      7.96 o 
  -1  11  14      161.19      183.08     11.99 o 
   0  11  14       91.25       93.51      7.46 o 
   1  11  14      126.25      152.23      9.55 o 
  -3  12  14       60.51       53.17     11.80 o 
  -2  12  14       67.21       53.84     10.48 o 
  -1  12  14      142.80      142.48     10.75 o 
   0  12  14      221.47      247.55     11.84 o 
   1  12  14       26.43       32.55      6.44 o 
  -3  13  14       15.22        9.17      6.37 o 
  -2  13  14        0.78        1.08      4.87 o 
  -1  13  14       75.83       76.60      8.32 o 
   0  13  14      133.85      132.93     12.36 o 
   1  13  14       58.42       58.98      7.90 o 
  -3  14  14      104.85      119.64     16.48 o 
  -2  14  14       52.25       49.89     11.14 o 
  -1  14  14       22.18       23.91      6.83 o 
   0  14  14       81.54       98.54      7.77 o 
  -2  15  14       42.62       40.68      6.93 o 
  -1  15  14        1.00        1.06      3.55 o 
   0  15  14       18.47       25.48      4.86 o 
  -2  16  14       36.18       41.63      7.11 o 
  -1  16  14       14.60       10.83      4.94 o 
  -4   1  15        3.32        3.96      5.90 o 
  -3   1  15        2.29       -1.91      3.23 o 
  -2   1  15        5.23        9.02      4.16 o 
  -1   1  15       14.68       16.82      4.89 o 
   0   1  15        9.03        9.68      2.55 o 
   1   1  15        0.12       -0.24      2.41 o 
  -4   2  15       16.49       17.31      5.81 o 
  -3   2  15        8.71        5.32      4.04 o 
  -2   2  15       87.02      111.05     10.67 o 
  -1   2  15       43.45       41.36      6.55 o 
   0   2  15        5.58        6.39      2.59 o 
   1   2  15      102.48      121.81      6.51 o 
  -4   3  15        1.45        3.06      4.13 o 
  -3   3  15        0.03        1.07      3.60 o 
  -2   3  15       13.76       30.49      6.01 o 
  -1   3  15       97.47       96.76      9.09 o 
   0   3  15        2.40        2.94      2.27 o 
   1   3  15        0.09        2.90      2.25 o 
  -4   4  15        0.00        2.91      4.16 o 
  -3   4  15       47.41       41.39      6.93 o 
  -2   4  15        8.82        3.86      5.43 o 
  -1   4  15        5.15       -0.42      3.51 o 
   0   4  15        0.26        0.57      2.15 o 
   1   4  15        4.82        1.71      2.62 o 
  -4   5  15        0.11        1.12      5.80 o 
  -3   5  15       42.58       46.06     10.67 o 
  -2   5  15       30.61       42.93     11.51 o 
  -1   5  15       27.55       26.46      4.54 o 
   0   5  15       16.45       17.82      3.45 o 
   1   5  15        9.88        9.60      3.37 o 
  -4   6  15        1.64       -3.74      5.43 o 
  -3   6  15       33.27       37.63     10.11 o 
  -2   6  15       19.39       15.35      7.30 o 
  -1   6  15       26.78       33.02      6.07 o 
   0   6  15       18.26       14.97      3.71 o 
   1   6  15       54.35       54.23      5.43 o 
  -4   7  15        0.81        2.06      6.18 o 
  -3   7  15       43.98       42.13     10.86 o 
  -2   7  15       56.76       36.88      9.74 o 
  -1   7  15        0.15       -0.03      2.48 o 
   0   7  15       12.01       11.28      3.66 o 
   1   7  15        1.76        0.38      2.63 o 
  -3   8  15        6.68       17.60      8.05 o 
  -2   8  15       27.45       29.40      9.17 o 
  -1   8  15        3.56        2.82      2.87 o 
   0   8  15       15.20       14.67      4.35 o 
   1   8  15       45.18       44.88      6.02 o 
  -3   9  15        3.68        1.50      5.80 o 
  -2   9  15        0.86        0.75      5.80 o 
  -1   9  15      105.48      114.03      7.77 o 
   0   9  15       17.18       17.18      4.10 o 
  -3  10  15        0.16       -3.56      5.06 o 
  -2  10  15        2.91        3.93      5.80 o 
  -1  10  15        2.05       -0.41      2.52 o 
   0  10  15       89.83      106.10      8.16 o 
  -3  11  15        0.52        2.62      5.99 o 
  -2  11  15       18.20       19.28      8.61 o 
  -1  11  15      127.98      134.92     17.69 o 
   0  11  15        3.15        6.16      3.34 o 
  -2  12  15       50.82       43.67      7.09 o 
  -1  12  15       62.62       73.46     10.48 o 
  -1  13  15       24.79       28.47      6.39 o 
  -3   0  16       41.62       37.63      9.92 o 
  -2   0  16       11.70       19.85      8.24 o 
  -1   0  16        0.03        5.80      5.62 o 
   0   0  16        7.50        5.43      5.43 o 
  -3   1  16       58.69       61.33      8.41 o 
  -2   1  16       70.91       83.37      9.33 o 
  -1   1  16        2.00        1.23      3.37 o 
   0   1  16       48.30       56.07      7.74 o 
  -3   2  16       50.39       52.15      8.00 o 
  -2   2  16       93.16       97.46     19.38 o 
  -1   2  16        0.05       -0.22      3.33 o 
   0   2  16        0.85       -0.57      3.33 o 
  -3   3  16       14.90       28.57      7.96 o 
  -2   3  16       22.95       26.32      6.07 o 
  -1   3  16       21.11       18.16      5.22 o 
   0   3  16       97.18      101.91      7.88 o 
  -3   4  16        0.08        0.94      5.24 o 
  -2   4  16      131.00      157.65     18.16 o 
  -1   4  16      100.61      110.09     10.05 o 
   0   4  16        0.86        5.45      2.78 o 
  -3   5  16       53.49       30.71     10.11 o 
  -2   5  16       84.02       91.74     14.23 o 
  -1   5  16       84.87       83.51     13.67 o 
   0   5  16       83.26       95.70      7.68 o 
  -2   6  16       59.43       57.48     12.17 o 
  -1   6  16      195.20      186.11     19.85 o 
  -2   7  16      105.96      146.79     17.79 o 
  -1   7  16      158.57      163.45     18.72 o 
  -2   8  16      117.74      104.10     15.54 o 
  -1   8  16       43.47       72.65     13.48 o 
                                                 
